# Supplementary material for: Gene Amplification, ABC Transporters and Cytochrome P450s: Unraveling the Molecular Basis of Pyrethroid Resistance in the Dengue Vector, Aedes aegypti
Source: PLoS Negl Trop Dis. 2012 Jun 12;6(6):e1692. doi: 10.1371/journal.pntd.0001692 (PMC3373657; doi:10.1371/journal.pntd.0001692)
Supplement: Table S2 — List of genes differentially expressed in both the CAYMAN and CUBA-DELTA strain compared to New Orleans. (XLS) [file pntd.0001692.s002.xls]

## Sheet: Table S2 All genes in both
			Cayman vs NO					Cuba vs NO
ProbeName	SystematicName	Annotation_Blast2GO	regulation	FCAbsolute	Corrected p-value	p-value		regulation	FCAbsolute	Corrected p-value	p-value	GOs	Enzyme Codes	InterProScan
CUST_2975_PI424980000	AAEL009076-RA	nadh dehydrogenase subunit 4	up	72.5535	0.00112804	3.88825e-05		up	43.795	0.00889741	0.000680608	F:NADH dehydrogenase (ubiquinone) activity; P:ATP synthesis coupled electron transport; C:mitochondrion	EC:1.6.5.3	IPR001750; PTHR22773 (PANTHER), PTHR22773:SF2 (PANTHER)
CUST_10688_PI424980000	AAEL012836-RA	cytochrome b561	up	25.0338	0.00147234	8.35613e-05		up	20.4343	0.0023731	3.41605e-05	F:odorant binding; F:olfactory receptor activity; P:sensory perception of smell; C:membrane		IPR004877; IPR006593; IPR019176; PTHR21780 (PANTHER)
CUST_2609_PI424980000	AAEL015136-RA	niemann-pick type c-	up	21.3062	0.00251721	0.00026669		up	8.29755	0.00635096	0.000338072	-		IPR003172; IPR014756; PTHR11306 (PANTHER), seg (SEG), SignalP-NN(euk) (SIGNALP), tmhmm (TMHMM)
CUST_566_PI424980000	AAEL002813-RA	---NA---	up	14.7081	0.000688	6.04296e-06		up	9.74084	0.0023731	3.33132e-05	-		IPR000550; IPR008387; IPR016349; PTHR12441:SF3 (PANTHER)
CUST_143_PI424980000	AAEL014617-RA	cytochrome p450 CYP9J28	up	14.207	0.000908	1.9078e-05		up	12.7878	0.00345651	7.68293e-05	F:heme binding; P:oxidation reduction; F:monooxygenase activity; F:electron carrier activity	-	IPR001128; IPR002401; IPR017972; PTHR24292 (PANTHER), PTHR24292:SF175 (PANTHER)
CUST_13396_PI424980000	AAEL000385-RA	developmentally regulated rna-binding protein	up	9.63537	0.00454607	0.000745214		up	4.62013	0.00363852	9.07794e-05	F:nucleic acid binding; F:nucleotide binding	-	IPR000504; IPR012677; PTHR24622 (PANTHER), PTHR24622:SF277 (PANTHER), SSF54928 (SUPERFAMILY)
CUST_7136_PI424980000	AAEL007083-RA	zer1_drome ame: full=protein zer-1 homolog ame: full=zyg-11 homolog b-like protein	up	9.15757	0.00132463	6.32387e-05		up	2.56708	0.00463926	0.000157454	F:binding	-	IPR000225; IPR011989; IPR016024; G3DSA:3.80.10.10 (GENE3D), PTHR12904 (PANTHER), PTHR12904:SF11 (PANTHER), SSF52047 (SUPERFAMILY)
CUST_67_PI424980000	AAEL014893-RA	cytochrome p450 CYP6BB2	up	8.45298	0.0004	1.62643e-06		up	7.06692	0.00132575	7.63393e-06	F:heme binding; P:oxidation reduction; F:monooxygenase activity; F:electron carrier activity	-	IPR001128; IPR002401; IPR017972; PTHR24292 (PANTHER), PTHR24292:SF131 (PANTHER)
CUST_106_PI424980000	AAEL014616-RA	cytochrome p450 CYP9J27	up	8.40539	0.000584	3.84324e-06		up	6.79661	0.000420971	7.51024e-07	F:heme binding; P:oxidation reduction; F:monooxygenase activity; F:electron carrier activity	-	IPR001128; IPR002401; IPR017972; PTHR24292 (PANTHER), PTHR24292:SF175 (PANTHER)
CUST_2977_PI424980000	AAEL001668-RA	enolase	up	8.38716	0.000977	2.19894e-05		up	10.782	0.00138406	9.4426e-06	C:cell surface; C:phosphopyruvate hydratase complex; C:lipid particle; F:phosphopyruvate hydratase activity; F:magnesium ion binding; P:glycolysis	EC:4.2.1.11	IPR000941; IPR020809; IPR020810; IPR020811; G3DSA:3.20.20.120 (GENE3D), G3DSA:3.30.390.10 (GENE3D), PTHR11902 (PANTHER), SSF51604 (SUPERFAMILY), SSF54826 (SUPERFAMILY)
CUST_7482_PI424980000	AAEL010227-RA	dolichol-phosphate mannosyltransferase	up	8.20024	0.00143106	7.9035e-05		up	10.9293	0.00585977	0.000285766	P:GPI anchor biosynthetic process; C:dolichol-phosphate-mannose synthase complex; P:protein amino acid O-linked mannosylation; C:membrane fraction; F:dolichyl-phosphate beta-D-mannosyltransferase activity; F:dolichyl-phosphate-mannose-protein mannosyltransferase activity; F:protein binding; C:endoplasmic reticulum membrane	EC:2.4.1.83; EC:2.4.1.109	IPR001173; G3DSA:3.90.550.10 (GENE3D), PTHR10859 (PANTHER), SSF53448 (SUPERFAMILY)
CUST_7244_PI424980000	AAEL003099-RA	glucosyl glucuronosyl transferases	up	6.98992	0.00750288	0.00165004		up	7.52345	0.00292083	5.36864e-05	F:transferase activity, transferring hexosyl groups; P:metabolic process	EC:2.4.1.0	IPR002213; G3DSA:3.40.50.2000 (GENE3D), PTHR11926:SF16 (PANTHER), seg (SEG), SignalP-NN(euk) (SIGNALP), tmhmm (TMHMM), SSF53756 (SUPERFAMILY)
CUST_4328_PI424980000	AAEL009798-RA	zinc finger protein	up	6.66617	0.00160409	0.000101561		up	4.03191	0.00415995	0.000121017	F:nucleic acid binding; C:nucleus; F:zinc ion binding	-	seg (SEG)
CUST_6868_PI424980000	AAEL007849-RA	hypothetical protein AaeL_AAEL007849 [Aedes aegypti]	up	6.62329	0.00164239	0.000106617		up	5.27913	0.00241657	3.75352e-05	-		no IPS match
CUST_2724_PI424980000	AAEL008390-RA	guanylate cyclase	up	6.49565	0.00132463	6.09763e-05		up	4.98315	0.00496221	0.000190092	F:guanylate cyclase activity; P:intracellular signaling pathway; F:protein kinase activity; F:receptor activity; F:ATP binding; P:axon midline choice point recognition; P:signal transduction; P:motor axon guidance; C:plasma membrane; P:protein amino acid phosphorylation; P:cGMP biosynthetic process	EC:4.6.1.2	no IPS match
CUST_3765_PI424980000	AAEL004943-RA	riken cdna isoform cra_a	up	6.27611	0.00148504	8.55748e-05		up	8.50531	0.00493055	0.000185269	F:molecular_function; P:biological_process; C:mitochondrion		PF12705 (PFAM)
CUST_9223_PI424980000	AAEL010761-RA	grip and coiled-coil domain-containing protein 1	up	6.08502	0.000824	1.52066e-05		up	4.54811	0.000420971	1.54201e-07	-		IPR000237; PTHR23157 (PANTHER), PTHR23157:SF9 (PANTHER)
CUST_12243_PI424980000	AAEL001390-RA	hypothetical protein AaeL_AAEL001390 [Aedes aegypti]	up	6.0806	0.00113399	3.98975e-05		up	6.87173	0.0015304	1.22123e-05	-		seg (SEG), SignalP-NN(euk) (SIGNALP)
CUST_105_PI424980000	AAEL014609-RA	cytochrome p450 CYP9J26	up	5.68719	0.000877	1.6891e-05		up	4.86445	0.00585977	0.000284851	F:heme binding; P:oxidation reduction; F:monooxygenase activity; F:electron carrier activity	-	IPR001128; IPR002401; IPR017972; PTHR24292 (PANTHER), PTHR24292:SF175 (PANTHER)
CUST_4144_PI424980000	AAEL014645-RA	hypothetical conserved protein	up	5.58774	0.00304067	0.000372776		up	5.35603	0.0023731	3.23799e-05	F:nucleic acid binding	-	IPR012340; IPR016027; PTHR13356 (PANTHER)
CUST_5558_PI424980000	AAEL012126-RA	f-box lrr drome	up	5.50403	0.00356548	0.000500722		up	6.80715	0.000420971	2.52891e-07	P:locomotor rhythm; P:entrainment of circadian clock by photoperiod	-	IPR000504; IPR012677; PTHR24012 (PANTHER), PTHR24012:SF31 (PANTHER), seg (SEG), SSF54928 (SUPERFAMILY)
CUST_12380_PI424980000	AAEL004101-RA	hypothetical protein AaeL_AAEL004101 [Aedes aegypti]	up	5.49256	0.00503331	0.000878958		up	6.3618	0.00902617	0.000714683	-		SignalP-NN(euk) (SIGNALP)
CUST_1562_PI424980000	AAEL005466-RA	upf0546 membrane protein agap012180	up	5.30302	0.00132463	6.45334e-05		up	4.90637	0.0031493	6.34874e-05	C:integral to membrane	-	IPR018908
CUST_1289_PI424980000	AAEL000231-RA	oligopeptidase a	up	5.18581	0.00168859	0.0001138		up	5.98256	0.000420971	6.14084e-07	F:metalloendopeptidase activity; P:proteolysis	EC:3.4.24.0	IPR001567; IPR024077; IPR024079; PTHR11804 (PANTHER), PTHR11804:SF1 (PANTHER), SSF55486 (SUPERFAMILY)
CUST_346_PI424980000	AAEL006717-RA	abc transporter	up	5.13028	0.000625	4.70538e-06		up	2.60308	0.00212204	2.27208e-05	P:transmembrane transport; P:auxin biosynthetic process; C:integral to membrane; C:mitochondrial inner membrane; F:ATPase activity, coupled to transmembrane movement of substances; P:heme transport; P:iron-sulfur cluster assembly; F:heme transporter activity; F:ATP binding	-	no IPS match
CUST_9780_PI424980000	AAEL000536-RA	hypothetical protein AaeL_AAEL000536 [Aedes aegypti]	up	5.00142	0.00591584	0.00114388		up	4.30549	0.00654254	0.000358848	P:R7 cell fate commitment; P:homophilic cell adhesion; P:long-term memory; C:extrinsic to plasma membrane; P:olfactory learning; P:anesthesia-resistant memory	-	IPR003598; IPR003961; IPR007110; IPR008957; IPR013098; IPR013783; PTHR19831 (PANTHER), PTHR19831:SF16 (PANTHER), SSF48726 (SUPERFAMILY)
CUST_5540_PI424980000	AAEL001573-RA	ociad protein isoform 2	up	4.74967	0.00351052	0.000477695		up	4.91602	0.00890937	0.000689427	F:molecular_function; P:biological_process; C:cellular_component		IPR009764
CUST_9053_PI424980000	AAEL010585-RA	transitional endoplasmic reticulum atpase ter94	up	4.70796	0.00353393	0.000487189		up	7.23627	0.00889741	0.000685073	P:oocyte microtubule cytoskeleton polarization; F:serine-type endopeptidase activity; F:ATP-dependent peptidase activity; P:auxin biosynthetic process; P:rhabdomere development; P:regulation of pole plasm oskar mRNA localization; P:endoplasmic reticulum organization; P:Golgi organization; P:endoplasmic reticulum membrane fusion; C:fusome; P:protein localization; C:proteasome complex; P:proteolysi…	EC:3.4.21.0	SignalP-NN(euk) (SIGNALP)
CUST_628_PI424980000	AAEL005817-RA	60s ribosomal protein l26	up	4.70477	0.00558241	0.00104687		up	3.02181	0.00224445	2.58427e-05	F:structural constituent of ribosome; C:large ribosomal subunit; P:translation	-	IPR005756; IPR005824; IPR005825; IPR008991; IPR014723; seg (SEG)
CUST_12010_PI424980000	AAEL013231-RA	hypothetical protein AaeL_AAEL013231 [Aedes aegypti]	up	4.68115	0.00372654	0.000537376		up	8.36975	0.0023731	3.36779e-05	-		no IPS match
CUST_2813_PI424980000	AAEL003760-RA	juvenile hormone-inducible	up	4.66548	0.000908	1.92822e-05		up	3.40303	0.00197184	1.92677e-05	P:cell-matrix adhesion; P:integrin-mediated signaling pathway; F:binding; F:receptor activity; C:integral to membrane; P:cell adhesion; C:membrane; C:integrin complex		IPR004119; PTHR11012 (PANTHER)
CUST_5009_PI424980000	AAEL006169-RA	cathepsin d	up	4.65938	0.000307	3.89568e-07		up	3.85385	0.00241657	3.75912e-05	C:lysosome; F:aspartic-type endopeptidase activity; P:salivary gland cell autophagic cell death; P:proteolysis	EC:3.4.23.0	no IPS match
CUST_7187_PI424980000	AAEL004842-RA	cg6619 cg6619-pa	up	4.59889	0.000688	6.34701e-06		up	5.51307	0.00248962	4.04592e-05	F:protein binding	-	IPR001478; G3DSA:2.30.42.10 (GENE3D), PTHR15963 (PANTHER), PTHR15963:SF5 (PANTHER)
CUST_9403_PI424980000	AAEL009418-RA	isoform a	up	4.44385	0.00172151	0.000120284		up	2.97321	0.00761039	0.000497493	-		no IPS match
CUST_10706_PI424980000	AAEL013237-RA	pom1	up	4.43943	0.00112271	3.79239e-05		up	2.39495	0.00401321	0.000111884	F:5'-3' DNA helicase activity; C:mitochondrial nucleoid; P:mitochondrial DNA replication; F:ATP binding; F:single-stranded DNA binding	-	IPR007694; G3DSA:3.40.50.300 (GENE3D), PTHR12873 (PANTHER), SSF52540 (SUPERFAMILY)
CUST_13042_PI424980000	AAEL008310-RA	salivary basic peptide -1	up	4.41865	0.00903188	0.00218569		up	2.71688	0.0098032	0.000836559	-		no IPS match
CUST_8279_PI424980000	AAEL002696-RA	protease m1 zinc metalloprotease	up	4.36667	0.00204762	0.000178667		up	3.4307	0.00734532	0.000463943	F:metallopeptidase activity; P:proteolysis; F:zinc ion binding	-	no IPS match
CUST_2231_PI424980000	AAEL005061-RA	exocyst complex component 5	up	4.20041	0.00194272	0.00015787		up	4.2771	0.00120741	5.48824e-06	P:synaptic vesicle targeting; C:exocyst; P:synaptic vesicle docking during exocytosis	-	seg (SEG), tmhmm (TMHMM)
CUST_95_PI424980000	AAEL006798-RA	cytochrome p450 CYP9J10	up	4.17452	0.000689	6.54867e-06		up	4.0681	0.000420971	7.65401e-07	F:heme binding; P:oxidation reduction; F:monooxygenase activity; F:electron carrier activity	-	IPR001128; IPR002401; IPR017972; PTHR24292 (PANTHER), PTHR24292:SF175 (PANTHER), seg (SEG), SignalP-NN(euk) (SIGNALP), tmhmm (TMHMM)
CUST_3362_PI424980000	AAEL012630-RA	hypothetical protein AaeL_AAEL012630 [Aedes aegypti]	up	4.01718	0.00280921	0.000323168		up	2.7383	0.00992848	0.000869395	-		no IPS match
CUST_8039_PI424980000	AAEL006038-RA	wd-repeat protein	up	3.93741	0.00247613	0.000251456		up	4.51126	0.000420971	6.49952e-07	F:DNA binding		IPR001487; IPR001680; IPR011046; IPR015943; IPR017986; IPR018359; IPR019775; IPR019781; IPR019782; PTHR16266 (PANTHER), PTHR16266:SF14 (PANTHER)
CUST_9266_PI424980000	AAEL003883-RA	isoform b	up	3.88663	0.00112212	3.64225e-05		up	3.51939	0.00643563	0.00034687	F:GTPase activator activity; P:signal transduction; C:intracellular	-	IPR000198; IPR001849; IPR008936; IPR011993; PTHR23178 (PANTHER), PTHR23178:SF8 (PANTHER), SSF50729 (SUPERFAMILY), SSF54236 (SUPERFAMILY)
CUST_13486_PI424980000	AAEL005921-RA	d-lactate dehydrognease	up	3.86026	0.000817	1.36848e-05		up	3.27756	0.00352034	8.1196e-05	F:oxidoreductase activity; F:FAD binding	-	IPR004113; IPR006094; IPR016164; IPR016166; IPR016167; IPR016168; IPR016171; PTHR11748 (PANTHER), PTHR11748:SF7 (PANTHER)
CUST_2068_PI424980000	AAEL009719-RB	ring finger and transmembrane domain-containing protein 2-like	up	3.81316	0.00201451	0.000173887		up	2.22629	0.00379785	9.86303e-05	F:zinc ion binding; F:protein binding	-	IPR001841; IPR013083; IPR017907; IPR018957; PTHR15860 (PANTHER), SSF57850 (SUPERFAMILY)
CUST_3506_PI424980000	AAEL012784-RA	zinc finger dhhc domain containing protein 16	up	3.776	0.00353393	0.000489186		up	6.26361	0.00353808	8.39848e-05	F:zinc ion binding	-	IPR001594; PTHR22883 (PANTHER)
CUST_454_PI424980000	AAEL004501-RA	s-adenosylmethionine synthetase	up	3.76302	0.00113481	4.0632e-05		up	3.93126	0.0048156	0.000173167	P:auxin biosynthetic process; P:small GTPase mediated signal transduction; F:methionine adenosyltransferase activity; P:S-adenosylmethionine biosynthetic process; P:one-carbon metabolic process; F:ATP binding; F:magnesium ion binding; C:cytoplasm; P:protein transport; F:GTP binding	EC:2.5.1.6	IPR002133; IPR022628; IPR022629; IPR022630; IPR022631; IPR022636; G3DSA:3.30.300.10 (GENE3D)
CUST_4253_PI424980000	AAEL000834-RB	dimethylaniline monooxygenase	up	3.67925	0.0020858	0.000185427		up	3.26779	0.00718932	0.000441526	C:microsome; F:flavin-containing monooxygenase activity; F:NADP or NADPH binding; P:oxidation reduction; F:FAD binding; C:cytosol; C:mitochondrion	EC:1.14.13.8	IPR000960; IPR016040; IPR020946; G3DSA:3.50.50.60 (GENE3D), PTHR23023 (PANTHER), PTHR23023:SF6 (PANTHER), SSF51905 (SUPERFAMILY)
CUST_7057_PI424980000	AAEL012779-RA	protease m1 zinc metalloprotease	up	3.61804	0.00184556	0.000141577		up	2.59266	0.00992848	0.000866314	F:metallopeptidase activity; P:proteolysis; F:zinc ion binding	-	no IPS match
CUST_4252_PI424980000	AAEL000834-RA	dimethylaniline monooxygenase	up	3.57885	0.00223542	0.000210931		up	3.10196	0.00521935	0.000229335	C:microsome; F:flavin-containing monooxygenase activity; F:NADP or NADPH binding; P:oxidation reduction; F:FAD binding; C:cytosol; C:mitochondrion	EC:1.14.13.8	IPR000960; IPR016040; IPR020946; G3DSA:3.50.50.60 (GENE3D), PTHR23023 (PANTHER), PTHR23023:SF6 (PANTHER), SSF51905 (SUPERFAMILY)
CUST_12049_PI424980000	AAEL010361-RA	rer1 protein	up	3.52347	0.00100043	2.34365e-05		up	3.82663	0.00136515	8.73283e-06	C:integral to membrane	-	IPR004932
CUST_13215_PI424980000	AAEL003162-RA	formin cappuccino	up	3.48792	0.00206924	0.000182724		up	3.65764	0.00542566	0.000243398	F:microtubule binding; P:chorion-containing eggshell formation; C:cell cortex; P:pole plasm oskar mRNA localization; F:actin binding; P:actin nucleation	-	IPR003104; IPR015425; PTHR23213 (PANTHER), PTHR23213:SF19 (PANTHER)
CUST_8258_PI424980000	AAEL007660-RA	suppressor of actin	up	3.45678	0.00247613	0.000251851		up	3.38798	0.00485959	0.000175731	P:dorsal closure, amnioserosa morphology change; P:negative regulation of JNK cascade; F:polyphosphoinositide phosphatase activity	-	IPR002013; PTHR11200 (PANTHER)
CUST_13140_PI424980000	AAEL011426-RA	hypothetical protein AaeL_AAEL011426 [Aedes aegypti]	up	3.39452	0.00167862	0.000111464		up	3.18572	0.0097244	0.000816427	-		tmhmm (TMHMM)
CUST_2067_PI424980000	AAEL009719-RA	ring finger and transmembrane domain-containing protein 2-like	up	3.32972	0.00170807	0.000117182		up	2.37985	0.00408468	0.000116396	F:zinc ion binding; F:protein binding	-	IPR001841; IPR013083; IPR017907; IPR018957; PTHR15860 (PANTHER), SSF57850 (SUPERFAMILY)
CUST_10628_PI424980000	AAEL002691-RB	transport and golgi organization isoform a	up	3.30908	0.000798	1.29897e-05		up	3.69055	0.00496221	0.000187939	P:Golgi organization; C:Golgi apparatus	-	IPR001452; G3DSA:2.30.30.40 (GENE3D), PTHR23158 (PANTHER), PTHR23158:SF15 (PANTHER)
CUST_6602_PI424980000	AAEL001501-RA	lethal 35bg	up	3.30485	0.00108445	3.12399e-05		up	2.30347	0.00451012	0.000147604	C:cytoplasm; P:apoptosis	-	SignalP-NN(euk) (SIGNALP)
CUST_12050_PI424980000	AAEL010361-RB	rer1 protein	up	3.30115	0.000688	6.41114e-06		up	3.81508	0.00130948	7.27486e-06	C:integral to membrane	-	IPR004932
CUST_3267_PI424980000	AAEL005637-RA	cg3004-pa	up	3.29851	0.000708	8.77129e-06		up	4.20418	0.000420971	6.40435e-07	C:heterotrimeric G-protein complex	-	IPR001680; IPR011046; IPR015943; IPR017986; IPR019775; IPR019781; IPR019782; IPR020472; PTHR19842 (PANTHER)
CUST_2990_PI424980000	AAEL001914-RA		up	3.25569	0.00227423	0.000217506		up	2.01707	0.0068967	0.000412761			IPR001190; IPR001304; IPR006626; IPR011050; IPR012334; IPR016186; IPR016187; IPR017448; G3DSA:3.10.250.10 (GENE3D), PTHR19331 (PANTHER), PTHR19331:SF7 (PANTHER)
CUST_1287_PI424980000	AAEL009773-RB	geminin	up	3.23151	0.00259652	0.000281011		up	2.81447	0.00781883	0.000518886	P:negative regulation of DNA replication; C:nucleus	-	IPR022786
CUST_6789_PI424980000	AAEL000647-RA	alpha-amylase	up	3.12322	0.0021769	0.000201214		up	4.67957	0.000420971	7.14243e-07	P:carbohydrate metabolic process; F:cation binding; F:catalytic activity	-	IPR006047; IPR006589; IPR013781; IPR015902; IPR017853; G3DSA:3.90.400.10 (GENE3D), PTHR10357:SF76 (PANTHER)
CUST_7094_PI424980000	AAEL012673-RA	ubiquitin conjugating enzyme 7 interacting protein	up	3.12093	0.00794021	0.00180246		up	7.99572	0.00861666	0.000641585	F:zinc ion binding; F:protein binding	-	IPR001841; IPR002867; IPR013083; IPR017907; PTHR11685 (PANTHER), PTHR11685:SF8 (PANTHER), SSF57850 (SUPERFAMILY)
CUST_10102_PI424980000	AAEL012838-RA	cytochrome b561	up	3.11224	0.00113481	4.08263e-05		up	3.0177	0.00426665	0.000130154	-		IPR019176; PTHR21780 (PANTHER)
CUST_5774_PI424980000	AAEL010605-RA	zinc finger protein	up	3.09961	0.00113481	4.02475e-05		up	3.19302	0.00585977	0.000292666	F:nucleic acid binding; C:intracellular; F:zinc ion binding	-	IPR007087; IPR013087; IPR015880; PTHR24402 (PANTHER), PTHR24402:SF381 (PANTHER), SSF57667 (SUPERFAMILY)
CUST_8699_PI424980000	AAEL002917-RA	juvenile hormone-inducible	up	3.00599	0.000798	1.32891e-05		up	2.33489	0.00418146	0.0001231	-		IPR004119; IPR011009; IPR015897; G3DSA:3.90.1200.10 (GENE3D), PTHR11012 (PANTHER)
CUST_6407_PI424980000	AAEL011499-RA	odorant-binding protein	up	2.98707	0.00238066	0.000235287		up	3.40969	0.00656768	0.00036135	F:odorant binding; P:transport		IPR023316; PTHR21066 (PANTHER), SignalP-NN(euk) (SIGNALP), tmhmm (TMHMM)
CUST_2103_PI424980000	AAEL014376-RA	hypothetical protein AaeL_AAEL014376 [Aedes aegypti]	up	2.87302	0.00534404	0.000980359		up	3.20952	0.00115218	5.1208e-06	-		no IPS match
CUST_178_PI424980000	AAEL007962-RA	glutathione-s-transferase gste4	up	2.86919	0.000726	9.23384e-06		up	4.05425	0.00248962	4.06321e-05	F:glutathione transferase activity	EC:2.5.1.18	IPR004045; IPR004046; IPR010987; IPR012336; IPR017933; PTHR11260 (PANTHER), PTHR11260:SF37 (PANTHER)
CUST_6693_PI424980000	AAEL013421-RA	alpha-amylase	up	2.84166	0.0065664	0.00134839		up	2.98624	0.0097244	0.000818735	F:alpha-amylase activity; P:carbohydrate metabolic process; F:cation binding	EC:3.2.1.1	IPR006046; IPR006047; IPR006048; IPR006589; IPR013780; IPR013781; IPR015902; IPR017853; PTHR10357:SF26 (PANTHER), SignalP-NN(euk) (SIGNALP), SSF51011 (SUPERFAMILY)
CUST_12951_PI424980000	AAEL002906-RA	26s proteasome regulatory subunit rpn2	up	2.84157	0.000465	2.12178e-06		up	2.06944	0.000779352	2.30637e-06	P:regulation of protein catabolic process; F:endopeptidase activity; C:proteasome regulatory particle, base subcomplex; F:SUMO binding; F:enzyme regulator activity; P:proteolysis; P:response to DNA damage stimulus	-	seg (SEG)
CUST_2365_PI424980000	AAEL010521-RA	ribophorin ii	up	2.83448	0.00321264	0.000408651		up	2.3971	0.00436501	0.000139328	C:oligosaccharyltransferase complex; F:dolichyl-diphosphooligosaccharide-protein glycotransferase activity; P:protein amino acid N-linked glycosylation via asparagine	EC:2.4.1.119	IPR008814
CUST_10487_PI424980000	AAEL001950-RA	hypothetical protein AaeL_AAEL001950 [Aedes aegypti]	up	2.82487	0.0015859	9.83916e-05		up	2.00299	0.00864026	0.000651947	F:two-component sensor activity; C:membrane; P:signal transduction		IPR000449; IPR009060; IPR015940; IPR019955; G3DSA:1.10.8.10 (GENE3D), G3DSA:3.10.20.90 (GENE3D), PTHR12948 (PANTHER), PTHR12948:SF3 (PANTHER), SSF54236 (SUPERFAMILY)
CUST_3492_PI424980000	AAEL006714-RA	male-specific lethal 2-like 1	up	2.81419	0.00247298	0.000250239		up	2.06474	0.00464159	0.000158141	F:binding	-	no IPS match
CUST_2458_PI424980000	AAEL014454-RA	hypothetical protein AaeL_AAEL014454 [Aedes aegypti]	up	2.75886	0.0060522	0.00118645		up	3.67146	0.00902617	0.000714601	-		SignalP-NN(euk) (SIGNALP), tmhmm (TMHMM)
CUST_2366_PI424980000	AAEL010521-RB	ribophorin ii	up	2.75602	0.00423608	0.00066543		up	2.47426	0.00782691	0.000521873	C:oligosaccharyltransferase complex; F:dolichyl-diphosphooligosaccharide-protein glycotransferase activity; P:protein amino acid N-linked glycosylation via asparagine	EC:2.4.1.119	IPR008814
CUST_9484_PI424980000	AAEL008091-RA	ga11209	up	2.74908	0.0019431	0.000158105		up	2.54805	0.00632012	0.000333881	-		IPR018780
CUST_9698_PI424980000	AAEL008148-RA	8-oxoguanine dna glycosylase	up	2.70612	0.00101076	2.59964e-05		up	3.52841	0.00550027	0.000255003	P:base-excision repair; F:oxidized purine base lesion DNA N-glycosylase activity; F:damaged DNA binding; P:nucleotide-excision repair	EC:3.2.2.23	IPR003265; IPR011257; IPR012294; IPR012904; IPR023170; G3DSA:3.30.310.40 (GENE3D), PTHR10242 (PANTHER)
CUST_635_PI424980000	AAEL003427-RA	ribosomal protein s16	up	2.69404	0.000476	2.31353e-06		up	2.75866	0.00688105	0.000410778	P:mitotic spindle elongation; F:SUMO binding; F:structural constituent of ribosome; C:lipid particle; C:cytosolic small ribosomal subunit; P:translation	-	IPR000754; IPR014721; IPR020568; IPR020574; seg (SEG)
CUST_12599_PI424980000	AAEL002743-RA	synaptic vesicle protein	up	2.67591	0.00112212	3.58479e-05		up	2.26269	0.00680862	0.000393277	P:transmembrane transport	-	IPR011701; IPR016196; IPR020846; G3DSA:1.20.1250.20 (GENE3D), PTHR24064 (PANTHER)
CUST_13250_PI424980000	AAEL002200-RA	fatty acid synthase	up	2.66	0.000307	6.36747e-07		up	3.67019	0.000779352	2.70075e-06	F:hydrolase activity, acting on ester bonds; P:oxidation reduction; F:acyl carrier activity; F:oxidoreductase activity; P:biosynthetic process; F:cofactor binding; F:zinc ion binding; F:transferase activity	-	IPR000794; IPR001031; IPR006163; IPR009081; IPR013968; IPR016040; G3DSA:3.40.50.1820 (GENE3D), PTHR11712:SF5 (PANTHER), SSF51735 (SUPERFAMILY), SSF53474 (SUPERFAMILY)
CUST_8261_PI424980000	AAEL012745-RA	isoform c	up	2.65357	0.0038922	0.000577404		up	3.6725	0.00142838	1.09721e-05	-		tmhmm (TMHMM)
CUST_2340_PI424980000	AAEL007725-RA	supercoiling isoform a	up	2.63276	0.00178699	0.000133127		up	2.07755	0.00973998	0.000822147	P:chromatin organization; C:polytene chromosome; P:dosage compensation, by hyperactivation of X chromosome; F:calcium ion binding; F:DNA topoisomerase activity	-	IPR002048; IPR011992; IPR018247; IPR018249; PTHR10827 (PANTHER), SSF47473 (SUPERFAMILY)
CUST_5784_PI424980000	AAEL008834-RC	tudor domain-containing protein 5	up	2.59662	0.00112804	3.91904e-05		up	2.26224	0.000746909	1.88614e-06	F:nucleic acid binding		seg (SEG)
CUST_2654_PI424980000	AAEL001578-RA	isoform a	up	2.5755	0.00361462	0.00051228		up	2.10651	0.00929123	0.000761643	P:transmembrane transport; P:two-component signal transduction system (phosphorelay); F:voltage-gated potassium channel activity; C:integral to membrane; P:regulation of transcription, DNA-dependent; P:potassium ion transport; P:signal transduction; C:nuclear envelope; F:two-component sensor activity; C:cytoplasm; C:plasma membrane	-	IPR003938; PTHR10217 (PANTHER), PTHR10217:SF15 (PANTHER), SSF81324 (SUPERFAMILY)
CUST_12198_PI424980000	AAEL004804-RA	3-demethylubiquinone-9 3-methyltransferase	up	2.56309	0.00395577	0.000594345		up	3.09578	0.00384031	0.000101632	P:ubiquinone biosynthetic process; F:2-polyprenyl-6-methoxy-1,4-benzoquinone methyltransferase activity	-	IPR010233; G3DSA:3.40.50.150 (GENE3D), PTHR23134 (PANTHER), PF12847 (PFAM), SSF53335 (SUPERFAMILY)
CUST_6844_PI424980000	AAEL011018-RA	chaperone protein dnaj	up	2.55258	0.00219865	0.000204394		up	2.15882	0.00585977	0.000295292	F:metal ion binding; P:protein folding; P:multicellular organismal development; F:heat shock protein binding; F:ATP binding; F:unfolded protein binding; C:mitochondrial outer membrane; P:response to heat	-	IPR002939; IPR008971; G3DSA:2.60.260.20 (GENE3D), PTHR24076 (PANTHER), PTHR24076:SF80 (PANTHER), seg (SEG), tmhmm (TMHMM)
CUST_110_PI424980000	AAEL006793-RA	cytochrome p450 CYP9J9	up	2.51197	0.00113908	4.13185e-05		up	2.37716	0.00136515	8.32852e-06	F:heme binding; P:oxidation reduction; F:monooxygenase activity; F:electron carrier activity	-	seg (SEG)
CUST_1413_PI424980000	AAEL014535-RA	isoform c	up	2.50733	0.00167709	0.000110365		up	2.54139	0.00851954	0.000617882	P:intracellular signaling pathway	-	IPR001496; IPR006573; PTHR12429 (PANTHER)
CUST_147_PI424980000	AAEL014605-RA	cytochrome p450 (CYP9J9?)	up	2.47573	0.000798	1.30846e-05		up	2.36529	0.00121477	5.64441e-06	F:heme binding; P:oxidation reduction; F:monooxygenase activity; F:electron carrier activity	-	seg (SEG)
CUST_9714_PI424980000	AAEL009669-RA	hypothetical protein AaeL_AAEL009669 [Aedes aegypti]	up	2.3459	0.00220695	0.000205603		up	3.7909	0.00252325	4.26834e-05	-		IPR010562
CUST_3713_PI424980000	AAEL008374-RA	e3 ubiquitin-protein ligase nedd-4	up	2.33824	0.00206109	0.000180991		up	3.16474	0.00761039	0.00049713	P:positive regulation of receptor internalization; P:positive regulation of synaptogenesis; F:ubiquitin-protein ligase activity; P:protein ubiquitination; F:Notch binding; F:protein domain specific binding; P:axon midline choice point recognition; P:negative regulation of Notch signaling pathway; C:cytoplasm	EC:6.3.2.19	IPR000008; IPR000569; IPR001202; IPR008973; IPR018029; IPR020477; G3DSA:2.60.40.150 (GENE3D), PTHR11254 (PANTHER), PTHR11254:SF78 (PANTHER)
CUST_3954_PI424980000	AAEL012377-RA	odorant-binding protein	up	2.30961	0.00139137	7.3085e-05		up	2.15767	0.00405415	0.000113434	F:odorant binding; P:transport	-	IPR006170; IPR006625; IPR023316; PTHR21364 (PANTHER)
CUST_5454_PI424980000	AAEL015393-RA	tumor suppressor candidate 4	up	2.30699	0.00249628	0.000258133		up	2.47828	0.00992848	0.000855541	P:dendrite morphogenesis; P:proline transport; F:channel regulator activity	-	IPR009348; PTHR12991 (PANTHER), PTHR12991:SF13 (PANTHER)
CUST_6157_PI424980000	AAEL013018-RA	odorant binding protein	up	2.28637	0.00484866	0.000828816		up	2.38805	0.00569594	0.000270004	C:extracellular space; P:transport; F:odorant binding	-	IPR000113; IPR006170; IPR006625; IPR023316; PTHR11857 (PANTHER), PTHR11857:SF4 (PANTHER)
CUST_4877_PI424980000	AAEL011366-RA	hypothetical protein AaeL_AAEL011366 [Aedes aegypti]	up	2.26728	0.00475122	0.000800502		up	2.18126	0.00358128	8.86276e-05	-		no IPS match
CUST_140_PI424980000	AAEL014614-RA	cytochrome p450	up	2.25128	0.0032185	0.000409889		up	3.12615	0.0023731	3.34948e-05	F:heme binding; P:oxidation reduction; F:monooxygenase activity; F:electron carrier activity	-	no IPS match
CUST_3505_PI424980000	AAEL000230-RA	hypothetical protein AaeL_AAEL000230 [Aedes aegypti]	up	2.1874	0.00304103	0.000373122		up	7.22575	0.00485959	0.000175335	-		IPR009801; PTHR16296:SF2 (PANTHER)
CUST_10928_PI424980000	AAEL002900-RA	osteopetrosis associated transmembrane protein 1	up	2.17605	0.00530465	0.000965246		up	2.20129	0.00408194	0.000115172	P:osteoclast differentiation; C:cytosol; F:protein binding		IPR019172; PTHR15644 (PANTHER)
CUST_8318_PI424980000	AAEL014246-RA	glucosyl glucuronosyl transferases	up	2.17287	0.00837109	0.00194968		up	4.508	0.00159626	1.28991e-05	F:transferase activity, transferring hexosyl groups; P:metabolic process	EC:2.4.1.0	IPR002213; G3DSA:3.40.50.2000 (GENE3D), PTHR11926:SF16 (PANTHER), SSF53756 (SUPERFAMILY)
CUST_13669_PI424980000	AAEL009042-RB	ubiquitin fusion degradaton protein	up	2.16396	0.000576	3.48046e-06		up	2.10998	0.00140696	9.9497e-06	P:ubiquitin-dependent protein catabolic process	-	IPR004854
CUST_13668_PI424980000	AAEL009042-RA	ubiquitin fusion degradaton protein	up	2.1536	0.000688	6.18131e-06		up	2.14872	0.00123462	5.91487e-06	P:ubiquitin-dependent protein catabolic process	-	IPR004854
CUST_5277_PI424980000	AAEL015330-RA	isoform a	up	2.11041	0.0017706	0.000130468		up	2.33051	0.00883976	0.00067325	P:chromatin assembly or disassembly; C:chromatin; C:nucleus; F:chromatin binding	-	IPR000953; IPR016197; IPR023780; G3DSA:2.40.50.40 (GENE3D)
CUST_5244_PI424980000	AAEL003394-RA	cell death regulator aven-like	up	2.08906	0.00816894	0.00188234		up	2.08141	0.00436215	0.000138796	C:endomembrane system; P:anti-apoptosis; P:apoptosis; C:membrane; C:membrane fraction; F:protein binding; C:intracellular		no IPS match
CUST_13114_PI424980000	AAEL002669-RA	amp dependent ligase	up	2.08835	0.00112271	3.72537e-05		up	2.30406	0.00585977	0.000293147	F:ligase activity; P:metabolic process	-	IPR000873; IPR020845; G3DSA:2.30.38.10 (GENE3D), G3DSA:3.30.300.30 (GENE3D), G3DSA:3.40.50.980 (GENE3D), PTHR24096 (PANTHER), PTHR24096:SF38 (PANTHER), SSF56801 (SUPERFAMILY)
CUST_37_PI424980000	AAEL003763-RA	cytochrome p450 CYP329B1	up	2.04697	0.00101076	2.49476e-05		up	2.17778	0.00274777	4.91269e-05	F:heme binding; P:oxidation reduction; F:monooxygenase activity; F:electron carrier activity	-	IPR001128; IPR002401; PTHR24292 (PANTHER), PTHR24292:SF175 (PANTHER)
CUST_5856_PI424980000	AAEL010229-RA	hypothetical protein AaeL_AAEL010229 [Aedes aegypti]	up	2.02397	0.00775176	0.00173013		up	4.27459	0.00408194	0.000115391	-		no IPS match
CUST_7565_PI424980000	AAEL007790-RA	protein bud31-like protein	up	2.00379	0.00078	1.22427e-05		up	2.01258	0.00509563	0.000212575	C:precatalytic spliceosome; P:nuclear mRNA splicing, via spliceosome; C:catalytic step 2 spliceosome	-	IPR001748; IPR018230
CUST_6767_PI424980000	AAEL007053-RA	hypothetical protein AaeL_AAEL007053 [Aedes aegypti]	up	2.06399	0.00201451	0.000172634		down	2.04486	0.00596161	0.000304705	-		IPR008775; G3DSA:2.60.120.620 (GENE3D), PTHR20883 (PANTHER), SSF51197 (SUPERFAMILY)
CUST_7088_PI424980000	AAEL009627-RA	hypothetical protein AaeL_AAEL009627 [Aedes aegypti]	up	2.21834	0.00353393	0.000490652		down	3.09827	0.00224445	2.78656e-05	-		IPR008775; G3DSA:2.60.120.620 (GENE3D), PTHR20883 (PANTHER), SSF51197 (SUPERFAMILY)
CUST_13072_PI424980000	AAEL000102-RA	gi|157112904|ref|XP_001657670.1|hypothetical protein AaeL_AAEL000102 [Aedes aegypti]	down	4.66346	0.00108445	3.24258e-05		up	2.8111	0.00509563	0.000208388	-		coil (COIL), seg (SEG)
CUST_13073_PI424980000	AAEL000102-RB	gi|157112902|ref|XP_001657669.1|hypothetical protein AaeL_AAEL000102 [Aedes aegypti]	down	5.62544	0.00269415	0.000297973		up	3.32582	0.00585977	0.000291416	-		PS51257 (PROFILE)
CUST_920_PI424980000	AAEL013623-RA	anionic trypsin-2	down	4.37835	0.00584285	0.00112109		up	2.56193	0.00292083	5.50945e-05	F:serine-type endopeptidase activity; P:proteolysis	EC:3.4.21.0	IPR001254; IPR001314; IPR009003; IPR018114; G3DSA:2.40.10.10 (GENE3D), PTHR24276 (PANTHER)
CUST_8643_PI424980000	AAEL000722-RC	coiled-coil-helix-coiled-coil-helix domain-containing protein 7	down	2.00722	0.00356149	0.000498137		down	2.26979	0.00197184	1.93331e-05	F:cytochrome-c oxidase activity; C:mitochondrion	EC:1.9.3.1	IPR003213; IPR009069; PTHR13626 (PANTHER), PTHR13626:SF2 (PANTHER)
CUST_5012_PI424980000	AAEL007842-RA	protein wntless-like	down	2.01666	0.00137648	7.09386e-05		down	2.58873	0.00496221	0.000193335	C:neuromuscular junction; P:compound eye morphogenesis; C:presynaptic membrane; P:cuticle pattern formation; C:intrinsic to endosome membrane; C:postsynaptic membrane; P:regulation of intracellular protein transport; P:positive regulation of protein secretion; P:imaginal disc-derived wing margin morphogenesis; P:peptide secretion; P:segment polarity determination; P:imaginal disc-derived leg morp…	-	IPR009551; PF06664 (PFAM)
CUST_8642_PI424980000	AAEL000722-RB	cg4186 cg4186-pa	down	2.01997	0.00415695	0.000643578		down	2.38787	0.00224445	2.94726e-05	F:cytochrome-c oxidase activity; C:mitochondrion	EC:1.9.3.1	IPR003213; IPR009069; PTHR13626 (PANTHER), PTHR13626:SF2 (PANTHER)
CUST_12980_PI424980000	AAEL007230-RA	mediator complex subunit 30	down	2.04851	0.00308201	0.000380898		down	6.91185	0.00241657	3.71523e-05	C:mediator complex; F:receptor activity; P:regulation of transcription from RNA polymerase II promoter; F:RNA polymerase II transcription mediator activity	-	IPR021019
CUST_12412_PI424980000	AAEL014276-RA	lin-37 homolog	down	2.05634	0.00104712	2.87465e-05		down	2.17731	0.00992848	0.000882532	-		no IPS match
CUST_13154_PI424980000	AAEL015092-RA	hypothetical protein AaeL_AAEL015092 [Aedes aegypti]	down	2.05722	0.00620189	0.00124222		down	4.30478	0.00470447	0.000164941	F:transferase activity, transferring acyl groups other than amino-acyl groups	EC:2.3.1.0	IPR002656; PTHR11161 (PANTHER)
CUST_497_PI424980000	AAEL004451-RA	organic cation transporter	down	2.05818	0.00361462	0.000512014		down	2.08801	0.00345651	7.77332e-05	P:transmembrane transport; C:integral to membrane; F:transporter activity	-	IPR005828; IPR016196; IPR020846; G3DSA:1.20.1250.20 (GENE3D), PTHR24064 (PANTHER), PTHR24064:SF46 (PANTHER)
CUST_838_PI424980000	AAEL009077-RA	alkaline phosphatase	down	2.06807	0.00100043	2.3836e-05		down	2.34752	0.00615926	0.000320421	P:metabolic process; F:alkaline phosphatase activity	EC:3.1.3.1	PS51257 (PROFILE), seg (SEG)
CUST_8267_PI424980000	AAEL009255-RA	hypothetical protein AaeL_AAEL009255 [Aedes aegypti]	down	2.14236	0.00160164	0.000100004		down	15.0144	0.00345651	7.8208e-05	-		no IPS match
CUST_8580_PI424980000	AAEL010908-RA	isoform b	down	2.14921	0.00840117	0.00196549		down	2.25277	0.00353053	8.25476e-05	P:carboxylic acid metabolic process; P:terminal branching, open tracheal system; P:compound eye photoreceptor development; P:cellular amino acid and derivative metabolic process; P:branch fusion, open tracheal system; P:negative regulation of terminal cell fate specification, open tracheal system; F:histidine decarboxylase activity; C:cytoplasm; F:pyridoxal phosphate binding; P:RNA interference	EC:4.1.1.22	PTHR13425 (PANTHER)
CUST_6356_PI424980000	AAEL011816-RA	zinc finger imprinted 3	down	2.23779	0.00353393	0.000490687		down	2.48508	0.00433446	0.000134466	C:intracellular; F:zinc ion binding	-	IPR007087; IPR013087; IPR015880; PTHR24375 (PANTHER), PTHR24375:SF381 (PANTHER), SSF57667 (SUPERFAMILY)
CUST_2519_PI424980000	AAEL003007-RA	hypothetical protein AaeL_AAEL003007 [Aedes aegypti]	down	2.2502	0.00140505	7.64491e-05		down	2.98337	0.00129262	6.72379e-06	C:nucleus; F:zinc ion binding	-	IPR012934; SSF57716 (SUPERFAMILY)
CUST_6379_PI424980000	AAEL011062-RA	zinc finger protein 271-like	down	2.25327	0.00101076	2.58363e-05		down	2.21306	0.00688105	0.000410455	F:nucleic acid binding; C:intracellular; F:zinc ion binding	-	seg (SEG), SignalP-NN(euk) (SIGNALP)
CUST_6323_PI424980000	AAEL001022-RB	anterior fat body protein	down	2.2605	0.00336583	0.000447332		down	3.32733	0.00585977	0.000292506	C:lipid particle	-	IPR005511; IPR011042; IPR013658; PTHR10907 (PANTHER), PTHR10907:SF11 (PANTHER), SSF63829 (SUPERFAMILY)
CUST_8498_PI424980000	AAEL001020-RA	anterior fat body protein	down	2.26927	0.00123425	5.06422e-05		down	2.00421	0.00501112	0.000203176	C:lipid particle	-	PS51257 (PROFILE)
CUST_9184_PI424980000	AAEL014228-RA	pickpocket	down	2.28035	0.00181488	0.00013778		down	2.60856	0.00902617	0.000710232	C:integral to membrane; F:sodium channel activity; P:sodium ion transport	-	no IPS match
CUST_6322_PI424980000	AAEL001022-RA	anterior fat body protein	down	2.30369	0.00247836	0.00025324		down	3.2931	0.00564384	0.000266199	C:lipid particle	-	IPR005511; IPR011042; IPR013658; PTHR10907 (PANTHER), PTHR10907:SF11 (PANTHER), SSF63829 (SUPERFAMILY)
CUST_10047_PI424980000	AAEL012102-RA	gametogenetin-binding protein 2-like	down	2.3366	0.00578747	0.0011053		down	2.85225	0.00305076	5.95002e-05	F:molecular_function; C:cellular_component		seg (SEG), tmhmm (TMHMM)
CUST_9438_PI424980000	AAEL008911-RB	hypothetical protein AaeL_AAEL008911 [Aedes aegypti]	down	2.35837	0.00864286	0.0020515		down	2.66694	0.00215797	2.35415e-05	F:zinc ion binding; C:nucleus		no IPS match
CUST_12291_PI424980000	AAEL009080-RB	af132299_1 d-importin 7 7	down	2.39915	0.000689	6.55128e-06		down	2.25272	0.00496221	0.000187835	C:nuclear chromatin; P:rhabdomere development; P:female meiosis chromosome segregation; C:nuclear pore; P:imaginal disc-derived wing vein specification; C:X chromosome located dosage compensation complex, transcription activating; P:negative regulation of neuron apoptosis; P:histone phosphorylation; F:Ran GTPase binding; F:histone kinase activity (H3-S10 specific); C:perinuclear region of cytopla…	-	seg (SEG)
CUST_10155_PI424980000	AAEL004569-RA	isoform a	down	2.445	0.00139802	7.56163e-05		down	2.5204	0.0023731	3.45224e-05	-		no IPS match
CUST_8220_PI424980000	AAEL005694-RA	ornithine decarboxylase	down	2.47727	0.0015662	9.59279e-05		down	2.85178	0.00510316	0.000217013	P:polyamine biosynthetic process; F:lyase activity	-	IPR002433; IPR009006; IPR022644; G3DSA:3.20.20.10 (GENE3D), PTHR11482 (PANTHER), PTHR11482:SF4 (PANTHER), SSF51419 (SUPERFAMILY)
CUST_7346_PI424980000	AAEL006055-RA	potassium channel interacting protein	down	2.57408	0.00409717	0.000627772		down	4.26352	0.00509563	0.000210272	F:ion channel activity; F:calcium ion binding; P:wing disc dorsal/ventral pattern formation	-	IPR001125; IPR002048; IPR011992; IPR018247; IPR018248; IPR018249; PTHR23055 (PANTHER), PTHR23055:SF23 (PANTHER), SSF47473 (SUPERFAMILY)
CUST_6889_PI424980000	AAEL009675-RA	upf0235 protein c15orf40 homolog	down	2.57542	0.00132463	6.03303e-05		down	2.1964	0.00641561	0.000342814	-		IPR003746; IPR005228; PTHR13420 (PANTHER)
CUST_2825_PI424980000	AAEL010362-RA	pus10_drome ame: full= trna pseudouridine synthase pus10 ame: full=coiled-coil domain-containing protein 139 homolog ame: full=trna pseudouridine 55 synthase short=psi55 synthase ame: full=trna pseudouridylate synthase ame: full=trna-uridine isomerase	down	2.5923	0.000323	9.60595e-07		down	4.32409	0.00952302	0.000790447	-		seg (SEG), SignalP-NN(euk) (SIGNALP)
CUST_9437_PI424980000	AAEL008911-RA	hypothetical protein AaeL_AAEL008911 [Aedes aegypti]	down	2.60424	0.00533974	0.000977499		down	2.55726	0.00188429	1.67492e-05	F:zinc ion binding; C:nucleus; P:proteolysis; F:serine-type endopeptidase activity; F:catalytic activity		SignalP-NN(euk) (SIGNALP)
CUST_12093_PI424980000	AAEL004726-RA	active regulator of sirt1-like isoform 2	down	2.63359	0.000489	2.55596e-06		down	2.01425	0.00546681	0.000246835	-		IPR023262
CUST_7361_PI424980000	AAEL009710-RA	adhesion regulating molecule 1 (110 kda cell membrane glycoprotein)	down	2.67412	0.00106169	2.9357e-05		down	2.43127	0.00447351	0.000145954	C:cytoplasm; C:proteasome complex; C:nucleus; P:proteasome assembly; F:proteasome activator activity	-	no IPS match
CUST_11955_PI424980000	AAEL006086-RA	hypothetical protein AaeL_AAEL006086 [Aedes aegypti]	down	2.6929	0.00338931	0.000452132		down	3.07005	0.00224445	2.52896e-05	-		no IPS match
CUST_1311_PI424980000	AAEL009435-RA	adhesion regulating molecule 1 (110 kda cell membrane glycoprotein)	down	2.75855	0.00164227	0.000106283		down	2.52476	0.000420971	7.59592e-07	C:cytoplasm; C:proteasome complex; C:nucleus; P:proteasome assembly; F:proteasome activator activity	-	no IPS match
CUST_11340_PI424980000	AAEL014381-RA	molybdenum cofactor sulfurase	down	2.76169	0.00059	4.03436e-06		down	4.64488	0.00693236	0.000420843	F:pyridoxal phosphate binding; F:molybdenum ion binding; P:Mo-molybdopterin cofactor biosynthetic process; F:Mo-molybdopterin cofactor sulfurase activity; F:lyase activity	-	IPR000192; IPR005302; IPR005303; IPR015421; IPR015424; PTHR14237 (PANTHER), PTHR14237:SF3 (PANTHER), SSF141673 (SUPERFAMILY)
CUST_4106_PI424980000	AAEL015342-RA	tnf-receptor-associated factor- isoform a	down	2.79924	0.00206109	0.000181314		down	2.03484	0.00319568	6.80835e-05	P:defense response		IPR002083; IPR008974; IPR013322; PTHR10131 (PANTHER), PTHR10131:SF47 (PANTHER)
CUST_8821_PI424980000	AAEL003990-RB	myeloid leukemia	down	2.81063	0.0011791	4.48736e-05		down	2.59977	0.00345651	7.78948e-05	-		IPR019376; PTHR13105 (PANTHER), PTHR13105:SF2 (PANTHER)
CUST_13632_PI424980000	AAEL009095-RA	hypothetical protein AaeL_AAEL009095 [Aedes aegypti]	down	2.86823	0.00132463	6.48068e-05		down	3.04838	0.00535924	0.000239271	-		no IPS match
CUST_12889_PI424980000	AAEL013463-RA	nucleolar protein 10	down	2.8717	0.0015662	9.58281e-05		down	2.3893	0.00189877	1.72841e-05	C:nucleus	-	IPR001680; IPR011046; IPR012580; IPR015943; PTHR14927 (PANTHER)
CUST_8576_PI424980000	AAEL008581-RA	hypothetical protein AaeL_AAEL008581 [Aedes aegypti]	down	2.88019	0.00160409	0.000101931		down	2.72278	0.00889741	0.000684374	-		no IPS match
CUST_11278_PI424980000	AAEL002923-RA	hypothetical protein AaeL_AAEL002923 [Aedes aegypti]	down	2.88461	0.00278545	0.000315537		down	2.32795	0.00619779	0.000325541	-		no IPS match
CUST_12065_PI424980000	AAEL013266-RA	hypothetical protein AaeL_AAEL013266 [Aedes aegypti]	down	2.89511	0.000897	1.81449e-05		down	2.45448	0.0068967	0.000413105	-		seg (SEG)
CUST_13285_PI424980000	AAEL012431-RA	amp dependent ligase	down	2.90171	0.00199257	0.000165129		down	3.80876	0.00292083	5.52233e-05	F:ligase activity; P:metabolic process	-	seg (SEG)
CUST_13148_PI424980000	AAEL006632-RB	isoform d	down	2.91436	0.00800631	0.00182582		down	2.2652	0.00269144	4.70323e-05	-		no IPS match
CUST_13056_PI424980000	AAEL005292-RA	stretch regulated skeletal muscle	down	2.93635	0.000584	3.71438e-06		down	16.0092	0.00224445	2.92804e-05	C:mitochondrion; F:molecular_function; C:membrane; P:biological_process; C:mitochondrial inner membrane		SignalP-NN(euk) (SIGNALP)
CUST_1240_PI424980000	AAEL007265-RA	hypothetical protein AaeL_AAEL007265 [Aedes aegypti]	down	2.93718	0.00170807	0.000116971		down	2.42098	0.00309462	6.15696e-05	-		no IPS match
CUST_12994_PI424980000	AAEL000045-RA	nmda receptor glutamate-binding chain	down	2.96904	0.00280928	0.000324564		down	2.96499	0.00553917	0.000258672	C:integral to membrane; F:N-methyl-D-aspartate selective glutamate receptor activity	-	IPR006214; PTHR23291:SF15 (PANTHER)
CUST_10690_PI424980000	AAEL013586-RA	hypothetical protein AaeL_AAEL013586 [Aedes aegypti]	down	2.976	0.00675097	0.00141978		down	4.19567	0.00249916	4.16527e-05	-		IPR009882
CUST_6720_PI424980000	AAEL012963-RA	lipid storage droplets surface binding protein 2	down	2.98373	0.00160409	0.000101191		down	2.40941	0.00224445	2.76219e-05	P:lipid metabolic process; P:sequestering of triglyceride; C:lipid particle; P:regulation of transport; F:protein binding; P:lipid particle transport along microtubule	-	IPR004279; PTHR14024:SF15 (PANTHER)
CUST_921_PI424980000	AAEL013628-RA	anionic trypsin-2	down	3.01611	0.00136385	6.80763e-05		down	9.87351	0.00364194	9.23362e-05	F:serine-type endopeptidase activity; P:proteolysis	EC:3.4.21.0	IPR001254; IPR001314; IPR009003; IPR018114; G3DSA:2.40.10.10 (GENE3D), PTHR24276 (PANTHER)
CUST_897_PI424980000	AAEL008085-RA	anionic trypsin-2	down	3.01652	0.00160234	0.000100436		down	9.13438	0.00319568	6.61434e-05	F:serine-type endopeptidase activity; P:proteolysis	EC:3.4.21.0	IPR001254; IPR001314; IPR009003; IPR018114; G3DSA:2.40.10.10 (GENE3D), PTHR24276 (PANTHER), seg (SEG), SignalP-NN(euk) (SIGNALP)
CUST_11324_PI424980000	AAEL003422-RA	hypothetical protein AaeL_AAEL003422 [Aedes aegypti]	down	3.06849	0.00160409	0.0001014		down	4.62284	0.00224445	2.83576e-05	-		IPR009882
CUST_2858_PI424980000	AAEL007267-RA	suppressor of ty3	down	3.093	0.000391	1.54905e-06		down	2.4171	0.00305076	5.97825e-05	F:DNA binding; C:histone acetyltransferase complex; F:RNA polymerase II transcription factor activity; P:transcription from RNA polymerase II promoter	-	IPR003195; IPR009072; PTHR11380:SF2 (PANTHER)
CUST_12390_PI424980000	AAEL003271-RA	e3 ubiquitin-protein ligase fancl	down	3.11317	0.00425782	0.000670357		down	3.40157	0.00643563	0.000347784	F:zinc ion binding; F:protein binding	-	IPR001841; IPR013083; IPR019162; PTHR13206 (PANTHER), PF11793 (PFAM), SSF57850 (SUPERFAMILY)
CUST_11250_PI424980000	AAEL004342-RA	odorant-binding protein obpjj83a	down	3.13099	0.00526244	0.000950264		down	2.49351	0.00470447	0.000166186	F:odorant binding; P:transport	-	IPR006170; IPR023316; PTHR11857 (PANTHER), PTHR11857:SF2 (PANTHER), seg (SEG), SignalP-NN(euk) (SIGNALP), tmhmm (TMHMM)
CUST_10109_PI424980000	AAEL012139-RA	myoinhibiting peptide precursor	down	3.25995	0.00112804	3.88312e-05		down	3.38759	0.00733909	0.000460361	P:cell surface receptor linked signaling pathway; P:Ras protein signal transduction; P:instar larval or pupal development; P:chromosome organization; C:cell part; C:extracellular region; P:M phase; F:hormone activity; P:chromosome segregation; P:positive regulation of cellular process; P:organ morphogenesis	-	no IPS match
CUST_6231_PI424980000	AAEL011221-RA	nmda receptor glutamate-binding chain	down	3.27893	0.00112212	3.59329e-05		down	2.8416	0.00355993	8.75303e-05	C:integral to membrane; F:N-methyl-D-aspartate selective glutamate receptor activity	-	IPR006214; PTHR23291:SF15 (PANTHER)
CUST_2412_PI424980000	AAEL009559-RA	apolipoprotein d	down	3.30422	0.000699	7.98351e-06		down	2.84359	0.00550027	0.000255012	P:transport; F:retinoid binding; F:transporter activity	-	IPR000566; IPR003057; IPR011038; IPR012674; IPR022271; IPR022272; PTHR10612 (PANTHER), PTHR10612:SF4 (PANTHER)
CUST_1915_PI424980000	AAEL012339-RA	cell division control protein 2 cognate	down	3.39225	0.00280928	0.00032464		down	2.97479	0.00780629	0.000515375	P:auxin biosynthetic process; P:protein amino acid phosphorylation; P:G1/S transition of mitotic cell cycle; F:SUMO binding; P:G2/M transition of mitotic cell cycle; P:regulation of cell cycle; F:ATP binding; P:JAK-STAT cascade; F:cyclin-dependent protein kinase activity; P:cell division	EC:2.7.11.22	IPR000719; IPR002290; IPR008271; IPR011009; IPR017441; IPR017442; G3DSA:1.10.510.10 (GENE3D), G3DSA:3.30.200.20 (GENE3D), PTHR24056 (PANTHER), PTHR24056:SF161 (PANTHER)
CUST_3438_PI424980000	AAEL001235-RA	palmitoyl-protein thioesterase	down	3.50646	0.000625	4.76772e-06		down	4.34268	0.00189158	1.70051e-05	F:palmitoyl-(protein) hydrolase activity; P:protein modification process	EC:3.1.2.22	IPR002472; G3DSA:3.40.50.1820 (GENE3D), PTHR11247 (PANTHER), PTHR11247:SF4 (PANTHER), PS00120 (PROSITE), SSF53474 (SUPERFAMILY)
CUST_683_PI424980000	AAEL002875-RA	conserved plasmodium protein	down	3.5451	0.00131878	5.89909e-05		down	2.38071	0.0031493	6.38948e-05	F:RNA binding; F:binding; F:transferase activity; F:molecular_function; P:symbiosis, encompassing mutualism through parasitism; C:cellular_component; F:protein binding		no IPS match
CUST_6624_PI424980000	AAEL014532-RA	mitochondrial atp synthase f chain	down	3.59207	0.000514	2.9033e-06		down	3.12083	0.00305076	5.96243e-05	-		IPR019344
CUST_2086_PI424980000	AAEL001977-RA	integrator complex subunit 1	down	3.61871	0.00188622	0.000148056		down	2.87186	0.00446785	0.000144174	F:binding	-	IPR016024; IPR022145; PTHR21224 (PANTHER)
CUST_12667_PI424980000	AAEL011838-RA	hypothetical protein AaeL_AAEL011838 [Aedes aegypti]	down	3.67748	0.00215251	0.000197118		down	15.1675	0.00134854	8.03673e-06	F:zinc ion binding	-	IPR001214; IPR002893; IPR023114; G3DSA:2.170.270.10 (GENE3D), PTHR12197 (PANTHER), PTHR12197:SF10 (PANTHER), SSF144232 (SUPERFAMILY), SSF48452 (SUPERFAMILY), SSF82199 (SUPERFAMILY)
CUST_9690_PI424980000	AAEL001577-RA	isoform c	down	3.70306	0.00142476	7.81269e-05		down	2.7663	0.00566234	0.000267674	-		IPR008472; PTHR21721 (PANTHER), PTHR21721:SF24 (PANTHER), SignalP-NN(euk) (SIGNALP)
CUST_6935_PI424980000	AAEL003039-RA	nonsense-mediated mrna decay protein	down	3.82807	0.000992	2.26824e-05		down	2.59978	0.00130177	7.10055e-06	F:protein binding; F:mRNA binding	-	IPR007064; PTHR12746 (PANTHER), seg (SEG)
CUST_13151_PI424980000	AAEL003872-RA	translationally controlled tumor protein	down	3.90194	0.000798	1.30017e-05		down	41.0269	0.000420971	5.12333e-07	C:cytoplasm	-	IPR011057; IPR011323; IPR018103; IPR018105
CUST_3200_PI424980000	AAEL013569-RA	y6693_drome ame: full=j domain-containing protein cg6693	down	3.96213	0.00354804	0.000494053		down	5.05757	0.00755524	0.000489415	F:heat shock protein binding	-	no IPS match
CUST_11898_PI424980000	AAEL006381-RA	sphingomyelin phosphodiesterase	down	4.0145	0.00137648	7.06525e-05		down	14.5076	0.00782691	0.000521463	F:sphingomyelin phosphodiesterase activity; P:sphingomyelin catabolic process	EC:3.1.4.12	IPR004843; IPR008139; IPR011001; IPR011160; G3DSA:3.60.21.10 (GENE3D), PTHR10340 (PANTHER), PTHR10340:SF13 (PANTHER), SSF56300 (SUPERFAMILY)
CUST_7469_PI424980000	AAEL008263-RA	ring and yy1 binding protein	down	4.02633	0.00179438	0.000134678		down	3.10973	0.00873426	0.000662568	C:nuclear body; F:zinc ion binding	-	IPR001876; PTHR12920 (PANTHER)
CUST_8799_PI424980000	AAEL013743-RA	mitochondrial processing peptidase alpha subunit	down	4.08151	0.00239564	0.000238348		down	3.03085	0.00408468	0.000116909	F:metal ion binding; P:proteolysis; F:catalytic activity; F:zinc ion binding; F:metalloendopeptidase activity; C:mitochondrial matrix; P:protein processing		no IPS match
CUST_6372_PI424980000	AAEL007970-RA	zinc finger protein 479-like	down	4.13244	0.0011821	4.55383e-05		down	3.01472	0.00212204	2.20013e-05	C:nucleus; F:zinc ion binding	-	IPR007087; IPR012934; IPR013087; IPR015880; PTHR11389 (PANTHER), SSF57667 (SUPERFAMILY), SSF57716 (SUPERFAMILY)
CUST_12911_PI424980000	AAEL008784-RA	serine protease	down	4.15053	0.000292	5.68205e-08		down	2.69374	0.00319113	6.51119e-05	F:kinase activity; P:proteolysis; F:serine-type endopeptidase activity	EC:3.4.21.0	seg (SEG), SignalP-NN(euk) (SIGNALP)
CUST_6103_PI424980000	AAEL014681-RA	mitochondrial atp synthase f chain	down	4.16853	0.00101076	2.54049e-05		down	2.36403	0.00991183	0.000853018	-		IPR019344
CUST_9626_PI424980000	AAEL015007-RA	proteasome subunit alpha type	down	4.18919	0.00115668	4.31032e-05		down	2.60683	0.00675157	0.00038339	C:cytoplasm; C:proteasome core complex, alpha-subunit complex; P:ubiquitin-dependent protein catabolic process; C:nucleus; F:threonine-type endopeptidase activity	EC:3.4.25.0	IPR000426; IPR001353; IPR023332; G3DSA:3.60.20.10 (GENE3D), PTHR11599 (PANTHER), PTHR11599:SF12 (PANTHER), SSF56235 (SUPERFAMILY)
CUST_12779_PI424980000	AAEL003738-RA	ankyrin repeat protein	down	4.23663	0.00113399	3.96753e-05		down	3.70821	0.00569594	0.000270989	C:ubiquitin ligase complex; P:protein ubiquitination; F:ubiquitin-protein ligase activity		IPR002110; IPR020683; PTHR24118 (PANTHER), PTHR24118:SF127 (PANTHER), PF12796 (PFAM)
CUST_12374_PI424980000	AAEL008007-RA	phosphatidylinositol transfer protein sec14	down	4.55961	0.000433	1.8472e-06		down	2.08347	0.00929123	0.000762069	C:intracellular; P:transport; F:transporter activity	-	IPR001071; IPR001251; IPR008273; IPR011074; G3DSA:1.10.8.20 (GENE3D), PTHR10174 (PANTHER), PTHR10174:SF28 (PANTHER)
CUST_8138_PI424980000	AAEL012600-RA	hypothetical protein AaeL_AAEL012600 [Aedes aegypti]	down	4.6065	0.000307	3.0334e-07		down	4.10151	0.0023731	3.38609e-05	F:sequence-specific DNA binding; F:protein dimerization activity; F:transcription factor activity; P:regulation of transcription, DNA-dependent	-	IPR011616; coil (COIL), G3DSA:1.20.5.170 (GENE3D), PTHR23351 (PANTHER), PTHR23351:SF19 (PANTHER), seg (SEG)
CUST_5001_PI424980000	AAEL001200-RA	aspartyl-trna synthetase	down	4.7008	0.00248364	0.000254553		down	2.02391	0.00615926	0.000322272	P:auxin biosynthetic process; F:nucleic acid binding; P:aspartyl-tRNA aminoacylation; F:ATP binding; F:aspartate-tRNA ligase activity; C:cytoplasm	EC:6.1.1.12	IPR002312; IPR004115; IPR004364; IPR004365; IPR004524; IPR006195; IPR012340; IPR016027; IPR018150; G3DSA:3.30.930.10 (GENE3D), SSF55261 (SUPERFAMILY), SSF55681 (SUPERFAMILY)
CUST_5030_PI424980000	AAEL012684-RA	ribosome-associated membrane protein	down	4.77974	0.00160409	0.000102358		down	2.90274	0.00370606	9.5459e-05	P:skeletal system development; C:ribosome; P:post-embryonic development; P:protein transport; C:integral to membrane; C:endoplasmic reticulum membrane; P:multicellular organismal aging; P:positive regulation of translation; P:muscle organ morphogenesis; P:positive regulation of organ growth; P:glucose metabolic process; P:transmembrane transport; P:positive regulation of growth hormone secretion;…	-	no IPS match
CUST_11171_PI424980000	AAEL011630-RA	upf0598 protein c8orf82 homolog	down	5.35874	0.00129191	5.60809e-05		down	8.15113	0.00861666	0.000645814	-		no IPS match
CUST_7027_PI424980000	AAEL011597-RC	pyridoxal phosphate phosphatase phospho2	down	5.37481	0.00112212	3.61243e-05		down	3.73146	0.00992848	0.000879628	P:metabolic process; F:phosphatase activity	EC:3.1.3.0	SignalP-NN(euk) (SIGNALP)
CUST_7556_PI424980000	AAEL007155-RA	signal transducer and activator of transcription	down	5.43309	0.000625	4.76211e-06		down	5.4803	0.00518488	0.000223711	F:binding; P:regulation of transcription	-	PTHR12786 (PANTHER), PTHR12786:SF1 (PANTHER)
CUST_898_PI424980000	AAEL008093-RA	anionic trypsin-2	down	5.47835	0.00114842	4.26817e-05		down	13.523	0.00199122	2.01133e-05	F:serine-type endopeptidase activity; P:proteolysis	EC:3.4.21.0	IPR001254; IPR001314; IPR009003; IPR018114; G3DSA:2.40.10.10 (GENE3D), PTHR24276 (PANTHER)
CUST_11274_PI424980000	AAEL012440-RA	sodium-bile acid cotransporter	down	5.56267	0.00393122	0.000588637		down	2.79144	0.00319568	6.87556e-05	C:membrane; F:bile acid:sodium symporter activity; P:sodium ion transport	-	IPR002657; PTHR10361:SF9 (PANTHER)
CUST_7867_PI424980000	AAEL003785-RA	uncharacterized protein kiaa0090	down	5.57457	0.00199675	0.000166834		down	2.23224	0.00518488	0.000223186	-		seg (SEG)
CUST_3162_PI424980000	AAEL008025-RA	cg16787 cg16787-pa	down	5.70394	0.000292	1.56349e-07		down	2.92666	0.00319568	6.81076e-05	-		seg (SEG)
CUST_7025_PI424980000	AAEL011597-RA	pyridoxal phosphate phosphatase phospho2	down	5.7887	0.00108445	3.18842e-05		down	3.96204	0.00990065	0.000848885	P:metabolic process; F:phosphatase activity	EC:3.1.3.0	seg (SEG)
CUST_10790_PI424980000	AAEL009949-RA	homeotic antennapedia	down	5.85921	0.000514	2.90221e-06		down	12.088	0.00252325	4.30737e-05	P:wing disc morphogenesis; C:apical junction complex; P:apical junction assembly; P:establishment or maintenance of apical/basal cell polarity; P:morphogenesis of follicular epithelium; P:localization; P:reproductive process; P:establishment of ommatidial planar polarity; P:response to chemical stimulus; P:cell differentiation; F:transcription factor activity; P:negative regulation of cell prolif…	-	IPR001356; IPR001827; IPR009057; IPR012287; IPR017970; IPR017995; IPR020479; PTHR24326 (PANTHER), PTHR24326:SF166 (PANTHER)
CUST_10673_PI424980000	AAEL006515-RA	bcdin3 domain containing	down	6.76188	0.00234717	0.000228669		down	8.0239	0.00241657	3.59933e-05	F:methyltransferase activity	EC:2.1.1.0	IPR010675; IPR024160; G3DSA:3.40.50.150 (GENE3D), PTHR12315 (PANTHER), SSF53335 (SUPERFAMILY)
CUST_1881_PI424980000	AAEL014128-RA	hypothetical protein AaeL_AAEL014128 [Aedes aegypti]	down	8.04276	0.000699	7.78404e-06		down	3.90912	0.00391546	0.000105739	-		no IPS match
CUST_12441_PI424980000	AAEL009462-RA	hydroxyacylglutathione hydrolase	down	8.41935	0.000489	2.50135e-06		down	6.80655	0.000420971	4.8143e-08	F:zinc ion binding; F:hydroxyacylglutathione hydrolase activity	EC:3.1.2.6	no IPS match
CUST_11119_PI424980000	AAEL009335-RA	adhesion regulating molecule 1 (110 kda cell membrane glycoprotein)	down	8.60273	0.000307	6.06921e-07		down	3.17691	0.000779352	2.65088e-06	C:cytoplasm; C:proteasome complex; C:nucleus; P:proteasome assembly; F:proteasome activator activity	-	IPR006773; seg (SEG)
CUST_10739_PI424980000	AAEL003485-RA	adhesion regulating molecule 1 (110 kda cell membrane glycoprotein)	down	8.77134	0.000307	5.20859e-07		down	3.17481	0.00129241	6.52734e-06	C:cytoplasm; C:proteasome complex; C:nucleus; P:proteasome assembly; F:proteasome activator activity	-	IPR006773
CUST_9524_PI424980000	AAEL013403-RA	hypothetical protein AaeL_AAEL013403 [Aedes aegypti]	down	8.80601	0.000699	7.7557e-06		down	11.8296	0.000420971	5.89895e-07	-		seg (SEG)
CUST_10908_PI424980000	AAEL005204-RA	isoform a	down	10.2104	0.00132463	6.45008e-05		down	7.67963	0.00734532	0.000464418	P:transmembrane transport	-	IPR011701; IPR016196; IPR020846; G3DSA:1.20.1250.20 (GENE3D), PTHR10924 (PANTHER)
CUST_2012_PI424980000	AAEL000219-RA	lactoylglutathione lyase	down	11.4017	0.000307	5.3936e-07		down	5.46913	0.00236312	3.15083e-05	F:lyase activity	-	G3DSA:3.10.180.10 (GENE3D), PTHR10374 (PANTHER), PTHR10374:SF2 (PANTHER), PF12681 (PFAM), SSF54593 (SUPERFAMILY)
CUST_13251_PI424980000	AAEL002812-RA	lyr motif-containing protein 5	down	13.568	0.00163736	0.000105803		down	2.60269	0.00501112	0.000203401	C:mitochondrion		IPR008011; PTHR21024 (PANTHER)
CUST_12405_PI424980000	AAEL000721-RA	deoxynucleotidyltransferase terminal-interacting	down	13.9871	0.000307	5.49797e-07		down	12.2411	0.00352034	8.1348e-05	F:transferase activity		no IPS match
CUST_12893_PI424980000	AAEL007244-RA	zinc finger protein	down	16.3343	0.00266492	0.000292797		down	2.46232	0.00462495	0.000155099	F:nucleic acid binding; C:intracellular; F:zinc ion binding	-	tmhmm (TMHMM)
CUST_895_PI424980000	AAEL008079-RA	trypsin-	down	17.6977	0.000824	1.44494e-05		down	6.14369	0.00319568	6.56724e-05	F:serine-type endopeptidase activity; P:proteolysis	EC:3.4.21.0	seg (SEG)
CUST_6234_PI424980000	AAEL001336-RA	charged multivesicular body protein 2a	down	36.3986	0.00528015	0.000956602		down	3.41808	0.00679616	0.000389921	P:protein transport	-	SignalP-NN(euk) (SIGNALP), tmhmm (TMHMM)
CUST_7245_PI424980000	AAEL002811-RA	kda midgut protein	down	77.1303	0.000307	4.25273e-07		down	3.38896	0.00523415	0.000230514	-		seg (SEG), SignalP-NN(euk) (SIGNALP), tmhmm (TMHMM)
