# Supplementary material for: Gene Amplification, ABC Transporters and Cytochrome P450s: Unraveling the Molecular Basis of Pyrethroid Resistance in the Dengue Vector, Aedes aegypti
Source: PLoS Negl Trop Dis. 2012 Jun 12;6(6):e1692. doi: 10.1371/journal.pntd.0001692 (PMC3373657; doi:10.1371/journal.pntd.0001692)
Supplement: Table S3 — List of genes differentially expressed in the CAYMAN strain compared to New Orleans. (XLS) [file pntd.0001692.s003.xls]

## Sheet: Table S3 All genes Cayman
ProbeName	SystematicName	Seq. Description Blast2GO	regulation	FCAbsolute	Corrected p-value	p-value	#GOs	GOs
CUST_8065_PI424980000	AAEL002404-RA	receptor protein tyrosine kinase	up	40.7813	0.00705801	0.00151233	21	P:protein amino acid phosphorylation; P:reproductive developmental process; F:protein binding; C:membrane; P:regulation of cell growth; P:auxin biosynthetic process; P:reproductive cellular process; F:protein tyrosine kinase activity; P:response to stimulus; P:organ development; P:localization; P:positive regulation of growth; P:anterior/posterior axis specification, embryo; P:positive regulation…
CUST_719_PI424980000	AAEL012317-RA	hypothetical protein AaeL_AAEL012317 [Aedes aegypti]	up	35.2512	0.00137648	7.05753e-05	0	-
CUST_4791_PI424980000	AAEL004537-RA	hypothetical protein AaeL_AAEL004537 [Aedes aegypti]	up	16.1177	0.000698851	7.37871e-06	0	-
CUST_13655_PI424980000	AAEL011683-RA	succinate dehydrogenase	up	14.1369	0.00301048	0.000364301	10	P:transport; P:succinate metabolic process; C:mitochondrial respiratory chain complex II; F:electron carrier activity; P:tricarboxylic acid cycle; P:nervous system development; P:respiratory electron transport chain; F:protein binding; F:succinate dehydrogenase (ubiquinone) activity; F:FAD binding
CUST_4063_PI424980000	AAEL012482-RA	hypothetical protein AaeL_AAEL012482 [Aedes aegypti]	up	13.2226	0.00170807	0.000116231	0	-
CUST_9466_PI424980000	AAEL015413-RA	hypothetical protein AaeL_AAEL015413 [Aedes aegypti]	up	12.3379	0.00137887	7.13047e-05	0	-
CUST_12816_PI424980000	AAEL015414-RA	hypothetical protein AaeL_AAEL015414 [Aedes aegypti]	up	11.5238	0.00132462	6.51141e-05	0	-
CUST_3213_PI424980000	AAEL007895-RB	-galactosyltransferase 7	up	11.3041	0.00184974	0.000142443	5	F:metal ion binding; P:heparan sulfate proteoglycan biosynthetic process; F:xylosylprotein 4-beta-galactosyltransferase activity; C:integral to membrane; P:chondroitin sulfate biosynthetic process
CUST_3877_PI424980000	AAEL005455-RA	ctp synthase	up	10.5094	0.00334329	0.000442017	5	P:CTP biosynthetic process; P:glutamine metabolic process; F:CTP synthase activity; F:ATP binding; F:transcription factor activity
CUST_5512_PI424980000	AAEL007318-RA	hypothetical protein AaeL_AAEL007318 [Aedes aegypti]	up	10.0818	0.00168543	0.000112679	0	-
CUST_13345_PI424980000	AAEL006775-RA	homologous-pairing protein 2 homolog	up	9.90924	0.000823903	1.52696e-05	6	F:estrogen receptor binding; F:androgen receptor binding; F:glucocorticoid receptor binding; P:positive regulation of transcription from RNA polymerase II promoter; F:thyroid hormone receptor binding; C:intracellular part
CUST_12459_PI424980000	AAEL013260-RA	alpha methylacyl-coa racemase	up	9.82826	0.0017178	0.000119608	2	P:metabolic process; F:catalytic activity
CUST_4017_PI424980000	AAEL006406-RD	short salivary d7 protein	up	9.07463	0.00417216	0.000649186	2	F:odorant binding; P:transport
CUST_4631_PI424980000	AAEL002860-RA	brain protein 44-like protein	up	8.83633	0.00101076	2.63752e-05	0	-
CUST_6506_PI424980000	AAEL002074-RA	hypothetical protein AaeL_AAEL002074 [Aedes aegypti]	up	8.44604	0.000692256	6.86082e-06	0	-
CUST_7001_PI424980000	AAEL012807-RB	ubiquitin carboxyl-terminal hydrolase isozyme l3	up	8.33455	0.000726271	9.53561e-06	6	C:cytoplasm; F:endopeptidase activity; P:protein deubiquitination; C:proteasome regulatory particle; P:ubiquitin-dependent protein catabolic process; F:ubiquitin thiolesterase activity
CUST_13397_PI424980000	AAEL000385-RB	developmentally regulated rna-binding protein	up	8.28748	0.00533974	0.000976012	2	F:nucleic acid binding; F:nucleotide binding
CUST_3521_PI424980000	AAEL010555-RA	sterol regulatory element-binding protein 1	up	8.13644	0.00775595	0.00173183	6	F:transcription regulator activity; P:fatty acid biosynthetic process; P:regulation of transcription; P:fatty acid homeostasis; P:phagocytosis, engulfment; C:nucleus
CUST_1806_PI424980000	AAEL012368-RA	copper chaperone for superoxide dismutase	up	7.9342	0.00313876	0.000393433	8	P:response to oxidative stress; F:superoxide dismutase activity; P:oxidation reduction; P:determination of adult lifespan; F:superoxide dismutase copper chaperone activity; P:protein stabilization; P:superoxide metabolic process; P:metal ion transport
CUST_160_PI424980000	AAEL014611-RA	cytochrome p450	up	7.773	0.000897068	1.79682e-05	4	F:heme binding; P:oxidation reduction; F:monooxygenase activity; F:electron carrier activity
CUST_4015_PI424980000	AAEL006406-RB	short salivary d7 protein	up	7.66768	0.0027915	0.000317763	2	F:odorant binding; P:transport
CUST_4019_PI424980000	AAEL006406-RF	short salivary d7 protein	up	7.45279	0.0032569	0.000422686	2	F:odorant binding; P:transport
CUST_288_PI424980000	AAEL004401-RA	chorion peroxidase	up	7.18039	0.00597888	0.00116496	7	P:eggshell chorion assembly; P:response to oxidative stress; P:prostaglandin biosynthetic process; P:oxidation reduction; F:peroxidase activity; F:heme binding; P:hydrogen peroxide metabolic process
CUST_99_PI424980000	AAEL006810-RA	cytochrome p450 CYP9J19	up	6.9524	0.00129191	5.55004e-05	4	F:heme binding; P:oxidation reduction; F:monooxygenase activity; F:electron carrier activity
CUST_162_PI424980000	AAEL014607-RA	cytochrome p450	up	6.94346	0.000291571	1.73382e-07	4	F:heme binding; P:oxidation reduction; F:monooxygenase activity; F:electron carrier activity
CUST_3997_PI424980000	AAEL006423-RA	short form d7 salivary protein sd7-1	up	6.71036	0.00266183	0.000291772	2	F:odorant binding; P:transport
CUST_4014_PI424980000	AAEL006406-RA	short form d7 salivary protein sd7-1	up	6.67162	0.00666357	0.00138621	2	F:odorant binding; P:transport
CUST_11056_PI424980000	AAEL005004-RA	hypothetical protein AaeL_AAEL005004 [Aedes aegypti]	up	6.65322	0.00549681	0.00102418	2	P:negative regulation of translation; F:rRNA N-glycosylase activity
CUST_1095_PI424980000	AAEL003483-RA	hemolymph protein	up	6.50311	0.00159533	9.94512e-05	0	-
CUST_4016_PI424980000	AAEL006406-RC	short form d7 salivary protein sd7-1	up	6.45822	0.00921515	0.00225019	2	F:odorant binding; P:transport
CUST_11489_PI424980000	AAEL014066-RA	ubiquitin conjugating enzyme 7 interacting protein	up	6.33366	0.00108445	3.12024e-05	2	F:zinc ion binding; F:protein binding
CUST_564_PI424980000	AAEL006830-RA	yellow	up	6.31276	0.00337806	0.000450194	17	C:focal adhesion; P:cuticle pigmentation; P:flight behavior; P:sex differentiation; P:protein folding; P:actin filament bundle assembly; P:mitotic spindle organization; P:cytoskeletal anchoring at plasma membrane; P:male courtship behavior, veined wing extension; F:calcium ion binding; C:chaperonin-containing T-complex; F:unfolded protein binding; P:melanin biosynthetic process from tyrosine; F:a…
CUST_2685_PI424980000	AAEL014816-RA	acidic membrane	up	6.0807	0.00114249	4.21214e-05	5	C:lipid particle; P:cellularization; P:nucleus organization; P:morphogenesis of embryonic epithelium; C:nuclear inner membrane
CUST_8995_PI424980000	AAEL004076-RA	cg1749-pa	up	5.99403	0.000820671	1.39669e-05	5	F:metal ion binding; P:Mo-molybdopterin cofactor biosynthetic process; F:ATP binding; F:oxidoreductase activity, acting on the CH-OH group of donors, NAD or NADP as acceptor; F:cofactor binding
CUST_7624_PI424980000	AAEL003925-RA	kda salivary secreted protein	up	5.84993	0.00218944	0.000203321	0	-
CUST_922_PI424980000	AAEL013629-RA	trypsin-	up	5.84401	0.00204762	0.000179091	2	F:serine-type endopeptidase activity; P:proteolysis
CUST_7393_PI424980000	AAEL011134-RA	esophageal cancer associated protein	up	5.74087	0.00227944	0.00021823	2	F:molecular_function; C:cellular_component
CUST_6490_PI424980000	AAEL014050-RA	testosterone-regulated protein rp2	up	5.6501	0.00168543	0.000113226	2	F:hydrolase activity; P:phagocytosis, engulfment
CUST_6697_PI424980000	AAEL001686-RA	hypothetical protein AaeL_AAEL001686 [Aedes aegypti]	up	5.53631	0.0033087	0.000434493	0	-
CUST_12600_PI424980000	AAEL000290-RA	kin17	up	5.5299	0.00192603	0.000152861	3	C:precatalytic spliceosome; F:zinc ion binding; P:nuclear mRNA splicing, via spliceosome
CUST_3849_PI424980000	AAEL001806-RA	microsomal triglyceride transfer protein large subunit	up	5.50467	0.00345982	0.00046777	2	F:lipid transporter activity; P:lipid transport
CUST_5550_PI424980000	AAEL006759-RA	hypothetical protein AaeL_AAEL006759 [Aedes aegypti]	up	5.42173	0.00398297	0.000600801	0	-
CUST_7251_PI424980000	AAEL009038-RA	thymus-specific serine protease	up	5.38519	0.00596467	0.0011616	3	F:carboxypeptidase activity; F:serine-type peptidase activity; P:proteolysis
CUST_7084_PI424980000	AAEL012561-RA	prominin protein	up	5.25831	0.00208288	0.000184961	1	C:integral to membrane
CUST_486_PI424980000	AAEL008381-RA	oligopeptide transporter	up	5.20431	0.00354917	0.000495266	3	C:integral to membrane; P:oligopeptide transport; F:transporter activity
CUST_11225_PI424980000	AAEL005774-RA	hect type e3 ubiquitin ligase	up	5.11984	0.00112084	3.45472e-05	3	C:intracellular; F:acid-amino acid ligase activity; P:protein modification process
CUST_10311_PI424980000	AAEL012110-RA	protease m1 zinc metalloprotease	up	5.07944	0.00123276	5.0071e-05	4	F:metallopeptidase activity; P:proteolysis; F:zinc ion binding; F:aminopeptidase activity
CUST_1813_PI424980000	AAEL014406-RA	b-cell lymphoma leukaemia 11a extra long	up	5.05034	0.0042263	0.000662218	2	C:nucleus; F:zinc ion binding
CUST_3974_PI424980000	AAEL001997-RA	exu-associated protein	up	5.04309	0.000347701	1.1872e-06	3	F:nucleic acid binding; F:nucleotide binding; P:macromolecule metabolic process
CUST_9318_PI424980000	AAEL005506-RA	pol polyprotein	up	5.03382	0.00306179	0.000376883	2	F:nucleic acid binding; F:zinc ion binding
CUST_2248_PI424980000	AAEL003000-RA	insulin-like peptide 5 precursor	up	4.98618	0.00871435	0.00207711	2	C:extracellular region; F:hormone activity
CUST_7484_PI424980000	AAEL008453-RA	hypothetical protein AaeL_AAEL008453 [Aedes aegypti]	up	4.76586	0.00307228	0.000379207	0	-
CUST_10873_PI424980000	AAEL012300-RA	isoform c	up	4.7462	0.0047812	0.00080814	0	-
CUST_947_PI424980000	AAEL002124-RA	serine protease	up	4.72265	0.00192603	0.000153043	2	F:serine-type endopeptidase activity; P:proteolysis
CUST_5207_PI424980000	AAEL010174-RA	hypothetical protein AaeL_AAEL010174 [Aedes aegypti]	up	4.46375	0.00123276	5.03084e-05	0	-
CUST_2032_PI424980000	AAEL001538-RA	ribonuclease zc3h12a-like	up	4.41204	0.00345938	0.00046643	2	F:nucleic acid binding; F:zinc ion binding
CUST_3422_PI424980000	AAEL013608-RA	udp-n-acetylglucosamine transporter	up	4.41191	0.000690517	6.76117e-06	12	C:Golgi membrane; F:UDP-glucuronic acid transmembrane transporter activity; F:UDP-xylose transmembrane transporter activity; F:UDP-N-acetylgalactosamine transmembrane transporter activity; F:CMP-sialic acid transmembrane transporter activity; P:galactose transport; P:UDP-galactose transport; F:sugar:hydrogen symporter activity; P:UDP-N-acetylgalactosamine transport; C:integral to membrane; P:CMP-…
CUST_6191_PI424980000	AAEL012179-RA	methylthioadenosine phosphorylase	up	4.12333	0.0017178	0.000119599	13	P:nicotinamide riboside catabolic process; F:protein binding; P:response to hydrogen peroxide; C:intracellular membrane-bounded organelle; P:regulation of molecular function; P:cellular response to reactive oxygen species; P:regulation of cellular metabolic process; F:oxidoreductase activity; P:organ development; P:cellular homeostasis; F:phosphorylase activity; C:cytoplasmic part; F:transferase …
CUST_2254_PI424980000	AAEL004708-RA	2 -phosphodiesterase 12	up	4.08422	0.00192877	0.00015369	1	C:mitochondrion
CUST_1280_PI424980000	AAEL007090-RA	4-nitrophenylphosphatase	up	4.04694	0.00207836	0.000184293	2	F:4-nitrophenylphosphatase activity; P:metabolic process
CUST_8618_PI424980000	AAEL009885-RA	hypothetical protein AaeL_AAEL009885 [Aedes aegypti]	up	4.02903	0.00523002	0.000940263	0	-
CUST_12585_PI424980000	AAEL005000-RA	ppargamma constitutive coactivator 1	up	4.02788	0.00175723	0.000125566	2	P:DNA repair; F:nuclease activity
CUST_8137_PI424980000	AAEL012493-RA	attractin	up	3.91146	0.000909888	1.96586e-05	2	F:protein binding; C:integral to membrane
CUST_12838_PI424980000	AAEL015616-RA	protein yipf1-like	up	3.8909	0.00175723	0.000125558	1	C:membrane
CUST_6647_PI424980000	AAEL002561-RA	hypothetical protein AaeL_AAEL002561 [Aedes aegypti]	up	3.86389	0.00170807	0.000117906	0	-
CUST_4855_PI424980000	AAEL009945-RA	hypothetical protein AaeL_AAEL009945 [Aedes aegypti]	up	3.74132	0.00103749	2.80709e-05	2	F:N-acetyltransferase activity; P:metabolic process
CUST_3298_PI424980000	AAEL014869-RA	dna-directed rna polymerase i 16 kda polypeptide	up	3.73391	0.00740593	0.00161848	4	F:DNA-directed RNA polymerase activity; F:DNA binding; C:DNA-directed RNA polymerase I complex; P:transcription
CUST_1932_PI424980000	AAEL000910-RA	isoform b	up	3.71745	0.00249711	0.000259685	3	F:catalytic activity; P:metabolic process; F:binding
CUST_7784_PI424980000	AAEL008246-RA	phospholipase c epsilon	up	3.64584	0.00330612	0.000433825	16	F:signal transducer activity; P:activation of phospholipase C activity by G-protein coupled receptor protein signaling pathway coupled to IP3 second messenger; F:phosphoinositide phospholipase C activity; P:regulation of Ras protein signal transduction; P:regulation of biological quality; C:membrane fraction; P:cellular lipid metabolic process; F:calcium ion binding; C:cytosol; P:regulation of G-…
CUST_7177_PI424980000	AAEL009353-RA	e3 ubiquitin-protein ligase march6	up	3.64482	0.00193721	0.000154746	2	F:zinc ion binding; F:ligase activity
CUST_1286_PI424980000	AAEL009773-RA	geminin	up	3.61952	0.00375183	0.000545856	2	P:negative regulation of DNA replication; C:nucleus
CUST_8134_PI424980000	AAEL003984-RA	hypothetical protein AaeL_AAEL003984 [Aedes aegypti]	up	3.59457	0.00157078	9.67043e-05	3	P:DNA integration; P:DNA recombination; F:DNA binding
CUST_2880_PI424980000	AAEL007474-RA	geminin	up	3.5903	0.00625856	0.00125854	5	P:negative regulation of DNA replication; P:regulation of cell cycle; P:eggshell chorion gene amplification; C:nucleus; F:DNA binding
CUST_10996_PI424980000	AAEL011580-RA	ring finger protein 181	up	3.56417	0.00131878	5.83427e-05	2	F:zinc ion binding; F:protein binding
CUST_12096_PI424980000	AAEL014090-RA	zinc finger protein 226-like	up	3.54096	0.00160409	0.00010243	2	C:intracellular; F:zinc ion binding
CUST_14166_PI424980000	AAEL001741-RA	hypothetical protein AaeL_AAEL001741 [Aedes aegypti]	up	3.51578	0.000823903	1.45434e-05	0	-
CUST_13872_PI424980000	AAEL001609-RA	mitochondrial processing peptidase alpha subunit	up	3.51122	0.000708019	8.73211e-06	7	F:metal ion binding; P:proteolysis; F:catalytic activity; F:zinc ion binding; F:metalloendopeptidase activity; C:mitochondrial matrix; P:protein processing
CUST_13746_PI424980000	AAEL002048-RA	histidyl-trna synthetase	up	3.49877	0.0021769	0.00020182	4	C:cytoplasm; P:histidyl-tRNA aminoacylation; F:ATP binding; F:histidine-tRNA ligase activity
CUST_3805_PI424980000	AAEL013332-RA	hypothetical protein AaeL_AAEL013332 [Aedes aegypti]	up	3.48587	0.00354619	0.000493097	0	-
CUST_9794_PI424980000	AAEL009225-RA	mitochondrial ribosome recycling factor	up	3.47742	0.00903188	0.00218591	2	P:translation; C:mitochondrion
CUST_2344_PI424980000	AAEL008611-RA	metastasis-associated protein 3	up	3.46261	0.00103175	2.74935e-05	6	F:sequence-specific DNA binding; C:intracellular; F:transcription factor activity; F:zinc ion binding; P:phagocytosis, engulfment; P:regulation of transcription, DNA-dependent
CUST_5695_PI424980000	AAEL006644-RA	preprotachykinin	up	3.4574	0.00197712	0.000162245	6	P:neuropeptide signaling pathway; P:tachykinin receptor signaling pathway; P:behavior; C:extracellular space; F:neurotransmitter transporter activity; C:extracellular region
CUST_8702_PI424980000	AAEL014338-RA	hypothetical protein AaeL_AAEL014338 [Aedes aegypti]	up	3.43509	0.00186084	0.000144504	0	-
CUST_5468_PI424980000	AAEL009471-RA	syntaxin 4	up	3.39557	0.00164692	0.000107074	3	F:protein binding; C:membrane; P:vesicle-mediated transport
CUST_14047_PI424980000	AAEL005729-RA	amiloride-sensitive cation channel 4-a	up	3.35822	0.00303806	0.000369144	3	C:membrane; F:sodium channel activity; P:sodium ion transport
CUST_6350_PI424980000	AAEL002672-RA	matrix metalloproteinase	up	3.35669	0.00112804	3.8606e-05	4	F:metalloendopeptidase activity; P:proteolysis; C:extracellular matrix; F:zinc ion binding
CUST_13501_PI424980000	AAEL007586-RA	nucleoporin 98-96	up	3.34233	0.00119364	4.66959e-05	2	C:nuclear pore; P:transport
CUST_6528_PI424980000	AAEL010445-RA	hypothetical protein AaeL_AAEL010445 [Aedes aegypti]	up	3.33602	0.00139565	7.44945e-05	0	-
CUST_8591_PI424980000	AAEL000124-RA	odorant-binding protein	up	3.30384	0.0019329	0.000154211	2	F:odorant binding; P:transport
CUST_8999_PI424980000	AAEL001505-RA	isoform a	up	3.29517	0.00738121	0.00160134	3	F:Rab GTPase activator activity; C:intracellular; P:regulation of Rab GTPase activity
CUST_7748_PI424980000	AAEL012534-RA	hypothetical protein AaeL_AAEL012534 [Aedes aegypti]	up	3.27895	0.00798756	0.00181996	0	-
CUST_151_PI424980000	AAEL001288-RA	cytochrome p450	up	3.25317	0.0021769	0.000201597	4	F:heme binding; P:oxidation reduction; F:monooxygenase activity; F:electron carrier activity
CUST_3266_PI424980000	AAEL013853-RB	c-type lectin	up	3.23686	0.00317087	0.000398794	1	F:sugar binding
CUST_8395_PI424980000	AAEL004604-RA	mod -	up	3.22905	0.00182948	0.00013907	0	-
CUST_13185_PI424980000	AAEL010183-RA	hypothetical protein AaeL_AAEL010183 [Aedes aegypti]	up	3.22496	0.00129191	5.60592e-05	0	-
CUST_13263_PI424980000	AAEL004237-RA	deep orange	up	3.22473	0.00656505	0.00134619	11	C:lysosome; P:determination of adult lifespan; F:zinc ion binding; C:synapse; P:pteridine biosynthetic process; P:border follicle cell migration; P:ommochrome biosynthetic process; F:protein binding; P:eye pigment granule organization; P:endosome organization; P:protein targeting to lysosome
CUST_3265_PI424980000	AAEL013853-RA	c-type lectin	up	3.20561	0.00351446	0.000479843	1	F:sugar binding
CUST_5721_PI424980000	AAEL003622-RB	delta -desaturase	up	3.14424	0.00132462	6.24772e-05	4	P:fatty acid biosynthetic process; C:integral to membrane; P:oxidation reduction; F:oxidoreductase activity, acting on paired donors, with oxidation of a pair of donors resulting in the reduction of molecular oxygen to two molecules of water
CUST_7633_PI424980000	AAEL009285-RA	atp-dependent rna helicase ddx54	up	3.1338	0.00112271	3.75339e-05	5	P:auxin biosynthetic process; F:ATP-dependent RNA helicase activity; F:RNA binding; F:ATP binding; C:nucleus
CUST_5941_PI424980000	AAEL014435-RA	juvenile hormone-inducible	up	3.09901	0.003052	0.000374991	0	-
CUST_14079_PI424980000	AAEL008016-RA	short-chain dehydrogenase	up	3.09358	0.00373701	0.000539626	4	P:oxidation reduction; F:oxidoreductase activity; C:lipid particle; F:binding
CUST_3815_PI424980000	AAEL009463-RA	syntaxin	up	3.05514	0.00112271	3.67342e-05	3	C:membrane; P:vesicle-mediated transport; F:protein binding
CUST_10733_PI424980000	AAEL009561-RA	apolipoprotein d	up	3.05307	0.00252158	0.000267902	3	F:binding; P:transport; F:transporter activity
CUST_6355_PI424980000	AAEL003679-RA	zinc finger protein	up	3.03687	0.00274636	0.000309667	3	F:nucleic acid binding; C:nucleus; F:zinc ion binding
CUST_6692_PI424980000	AAEL007828-RA	palmitoyl-protein thioesterase 1	up	3.02896	0.00221071	0.000206173	2	F:palmitoyl-(protein) hydrolase activity; P:protein modification process
CUST_8928_PI424980000	AAEL002165-RA	hydroxypyruvate isomerase	up	2.99774	0.000646317	5.38064e-06	1	F:isomerase activity
CUST_9036_PI424980000	AAEL013992-RA	u139_drome ame: full=upf0139 membrane protein cg10674	up	2.99569	0.000916507	1.99833e-05	2	F:molecular_function; P:biological_process
CUST_7971_PI424980000	AAEL005526-RA	telomerase-binding protein est1a	up	2.99026	0.00139565	7.50517e-05	0	-
CUST_1629_PI424980000	AAEL014186-RA	dolichyl-phosphate beta-d-	up	2.981	0.00944935	0.0023422	3	F:transferase activity, transferring glycosyl groups; P:segment specification; P:embryonic pattern specification
CUST_3122_PI424980000	AAEL006027-RA	lipase	up	2.97742	0.0021495	0.000195777	2	F:hydrolase activity; P:lipid metabolic process
CUST_4285_PI424980000	AAEL008745-RB	isoform a	up	2.96881	0.00169107	0.000114134	1	F:binding
CUST_4208_PI424980000	AAEL002258-RA	transcription factor grauzone	up	2.9596	0.00248674	0.000255328	2	C:nucleus; F:zinc ion binding
CUST_4284_PI424980000	AAEL008745-RA	isoform a	up	2.95425	0.00108713	3.2754e-05	1	F:binding
CUST_8086_PI424980000	AAEL000555-RA	hypothetical protein AaeL_AAEL000555 [Aedes aegypti]	up	2.9476	0.00126803	5.30913e-05	0	-
CUST_3495_PI424980000	AAEL008013-RA	odorant binding protein	up	2.94009	0.00431842	0.000686068	3	C:extracellular space; P:transport; F:odorant binding
CUST_12056_PI424980000	AAEL005762-RA	leucine-rich transmembrane proteins	up	2.92308	0.00129191	5.53373e-05	3	F:carboxypeptidase activity; F:protein binding; C:integral to membrane
CUST_5145_PI424980000	AAEL005042-RA	zinc finger protein 206 3	up	2.90596	0.00194272	0.000156071	2	C:nucleus; F:zinc ion binding
CUST_12616_PI424980000	AAEL013511-RA	structural contituent of cuticle	up	2.90523	0.00172151	0.000120199	1	F:structural constituent of cuticle
CUST_10173_PI424980000	AAEL009862-RA	thyroglobulin precursor	up	2.89425	0.00112804	3.91381e-05	3	F:insulin-like growth factor binding; C:extracellular region; F:receptor activity
CUST_12008_PI424980000	AAEL012757-RA	kynurenine 3-monooxygenase	up	2.87309	0.00302	0.000366351	6	F:kynurenine 3-monooxygenase activity; P:pyridine nucleotide biosynthetic process; P:oxidation reduction; P:NAD metabolic process; C:integral to membrane; C:mitochondrial outer membrane
CUST_1801_PI424980000	AAEL011980-RA	hypothetical conserved secreted protein	up	2.85635	0.00209352	0.000186321	0	-
CUST_7911_PI424980000	AAEL012064-RA	mdl2	up	2.85556	0.00101031	2.46457e-05	0	-
CUST_3729_PI424980000	AAEL007585-RA	cathepsin b	up	2.85117	0.00515207	0.000913485	2	P:proteolysis; F:cysteine-type endopeptidase activity
CUST_11235_PI424980000	AAEL008335-RA	isoform c	up	2.84245	0.00593446	0.00115219	9	P:Ras protein signal transduction; C:zonula adherens; P:regulation of JNK cascade; P:Notch signaling pathway; C:cell cortex; F:actin binding; P:ommatidial rotation; P:signal transduction; P:dorsal closure, elongation of leading edge cells
CUST_11872_PI424980000	AAEL008731-RA	hypothetical protein AaeL_AAEL000537 [Aedes aegypti]	up	2.83828	0.00113481	4.04907e-05	0	-
CUST_9725_PI424980000	AAEL012216-RA	cathepsin b	up	2.83154	0.00922883	0.00226193	2	P:proteolysis; F:cysteine-type endopeptidase activity
CUST_7385_PI424980000	AAEL003737-RA	ankyrin repeat protein	up	2.80634	0.00206109	0.000181759	0	-
CUST_12531_PI424980000	AAEL011928-RA	lipase maturation factor 2	up	2.78715	0.00336679	0.000447793	4	C:endoplasmic reticulum membrane; C:integral to membrane; C:membrane; C:endoplasmic reticulum
CUST_81_PI424980000	AAEL009124-RA	cytochrome p450 CYP6N12	up	2.78182	0.00132462	6.48571e-05	4	F:heme binding; P:oxidation reduction; F:monooxygenase activity; F:electron carrier activity
CUST_11612_PI424980000	AAEL004994-RA	cuticle protein	up	2.7672	0.00273496	0.000306836	1	F:structural constituent of cuticle
CUST_452_PI424980000	AAEL006542-RA	retinoid-inducible serine carboxypeptidase (serine carboxypeptidase	up	2.75775	0.003436	0.000461425	2	F:serine-type carboxypeptidase activity; P:proteolysis
CUST_1613_PI424980000	AAEL005871-RA	isoform a	up	2.75674	0.00100043	2.37891e-05	2	P:wing disc dorsal/ventral pattern formation; C:spindle microtubule
CUST_6169_PI424980000	AAEL013039-RA	hypothetical protein AaeL_AAEL013039 [Aedes aegypti]	up	2.75258	0.000306943	3.9611e-07	1	P:transmembrane transport
CUST_7791_PI424980000	AAEL005437-RA	transient receptor potential channel	up	2.74841	0.00345938	0.000466521	15	P:olfactory learning; F:light-activated voltage-gated calcium channel activity; P:calcium ion transport; P:light-induced release of internally sequestered calcium ion; C:inaD signaling complex; F:store-operated calcium channel activity; P:protein localization; P:calcium-mediated signaling; F:intracellular ligand-gated calcium channel activity; P:transmembrane transport; P:inhibition of phospholip…
CUST_5258_PI424980000	AAEL010160-RA	hypothetical protein AaeL_AAEL010160 [Aedes aegypti]	up	2.74633	0.000823903	1.50413e-05	0	-
CUST_4552_PI424980000	AAEL010971-RA	protein jumonji	up	2.74497	0.00325362	0.000420597	2	C:intracellular; F:DNA binding
CUST_10067_PI424980000	AAEL012650-RA	hypothetical protein AaeL_AAEL012650 [Aedes aegypti]	up	2.74458	0.00170807	0.000116648	3	C:extracellular region; F:chitin binding; P:chitin metabolic process
CUST_10490_PI424980000	AAEL001985-RA	chemosensory protein	up	2.74191	0.000613265	4.31534e-06	3	F:kinase activity; F:pheromone binding; P:sensory perception of chemical stimulus
CUST_4529_PI424980000	AAEL009874-RA	isoform a	up	2.73809	0.00032308	9.60102e-07	2	F:zinc ion binding; F:protein binding
CUST_1648_PI424980000	AAEL003961-RA	short-chain dehydrogenase	up	2.7302	0.005034	0.000881573	3	F:oxidoreductase activity; P:oxidation reduction; F:binding
CUST_8718_PI424980000	AAEL003185-RA	hypothetical protein AaeL_AAEL003185 [Aedes aegypti]	up	2.71259	0.00480404	0.000815592	0	-
CUST_1046_PI424980000	AAEL000559-RA	glycosyl transferase	up	2.71156	0.00245219	0.000246513	2	F:transferase activity, transferring glycosyl groups; P:biosynthetic process
CUST_3188_PI424980000	AAEL013077-RA	hypothetical protein AaeL_AAEL013077 [Aedes aegypti]	up	2.70051	0.0030392	0.000369937	3	P:response to light stimulus; P:maintenance of membrane potential in photoreceptor cell by rhodopsin mediated signaling; F:calcium channel regulator activity
CUST_12948_PI424980000	AAEL001143-RA	hypothetical protein AaeL_AAEL001143 [Aedes aegypti]	up	2.69939	0.00223542	0.000211114	0	-
CUST_13223_PI424980000	AAEL011412-RA	differentially expressed in fdcp 6 homolog	up	2.69339	0.00130246	5.70551e-05	7	C:membrane; F:protein binding; C:plasma membrane; C:nucleus; P:protein homooligomerization; C:cell surface; P:protein heterooligomerization
CUST_6171_PI424980000	AAEL002605-RA	odorant-binding protein	up	2.69306	0.00570191	0.00107935	2	F:odorant binding; P:transport
CUST_4378_PI424980000	AAEL001472-RA	ethanolaminephosphotransferase 1	up	2.68132	0.00815885	0.0018792	3	C:membrane; F:phosphotransferase activity, for other substituted phosphate groups; P:phospholipid biosynthetic process
CUST_10324_PI424980000	AAEL002617-RA	odorant-binding protein	up	2.68094	0.00285875	0.000334324	2	F:odorant binding; P:transport
CUST_2251_PI424980000	AAEL013803-RA	loss of heterozygosity 12 chromosomal region 1 protein	up	2.67186	0.00225504	0.000214106	0	-
CUST_13790_PI424980000	AAEL005593-RA	isoform a	up	2.66879	0.00269415	0.000298087	0	-
CUST_6778_PI424980000	AAEL008024-RA	isoform a	up	2.66747	0.00374593	0.000544344	0	-
CUST_13547_PI424980000	AAEL011505-RA	integral membrane pore glycoprotein	up	2.66434	0.00160234	0.000100381	0	-
CUST_10052_PI424980000	AAEL001136-RA	hypothetical protein AaeL_AAEL001136 [Aedes aegypti]	up	2.66097	0.00843409	0.00197557	0	-
CUST_6336_PI424980000	AAEL005248-RA	huntingtin protein	up	2.64942	0.00497746	0.000864273	5	C:cytoplasm; F:protein binding; P:transport; P:cellular process; C:nucleus
CUST_11258_PI424980000	AAEL015554-RA	odorant-binding protein	up	2.64917	0.00804999	0.00183977	2	F:odorant binding; P:transport
CUST_6098_PI424980000	AAEL006103-RA	odorant-binding protein	up	2.64768	0.0027915	0.00031689	2	F:odorant binding; P:transport
CUST_11684_PI424980000	AAEL003463-RA	zinc finger protein 91-like	up	2.64462	0.00251344	0.000265325	2	F:zinc ion binding; C:intracellular
CUST_11685_PI424980000	AAEL006919-RA	serine-type enodpeptidase	up	2.64322	0.00165645	0.00010826	2	F:serine-type endopeptidase activity; P:proteolysis
CUST_8190_PI424980000	AAEL011448-RA	phosphatidylinositol transfer protein sec14	up	2.63461	0.0038775	0.000573747	3	C:intracellular; P:transport; F:transporter activity
CUST_6099_PI424980000	AAEL006103-RB	odorant-binding protein	up	2.61953	0.00199675	0.000167814	2	F:odorant binding; P:transport
CUST_9939_PI424980000	AAEL006108-RA	odorant-binding protein	up	2.61221	0.00123276	5.04588e-05	2	F:odorant binding; P:transport
CUST_10522_PI424980000	AAEL011194-RA	mitochondrial processing peptidase alpha subunit	up	2.60652	0.00409903	0.000628464	2	F:metal ion binding; F:catalytic activity
CUST_5609_PI424980000	AAEL008835-RA	hypothetical protein AaeL_AAEL008835 [Aedes aegypti]	up	2.6041	0.00274636	0.000310293	0	-
CUST_13407_PI424980000	AAEL012349-RA	lysosomal acid	up	2.59279	0.00383152	0.000565334	1	P:lipid metabolic process
CUST_6775_PI424980000	AAEL014713-RA	arylalkylamine n-acetyltransferase	up	2.58131	0.00300891	0.000363515	2	F:N-acetyltransferase activity; P:metabolic process
CUST_11631_PI424980000	AAEL013852-RA	y6693_drome ame: full=j domain-containing protein cg6693	up	2.58054	0.00554998	0.00103904	1	F:heat shock protein binding
CUST_4746_PI424980000	AAEL013967-RA	methylcrotonoyl- carboxylase beta mitochondrial	up	2.57906	0.00223542	0.000211135	10	F:propionyl-CoA carboxylase activity; P:leucine metabolic process; P:isoleucine catabolic process; P:methionine catabolic process; P:fatty acid catabolic process; F:transferase activity; P:threonine catabolic process; P:valine catabolic process; C:mitochondrial matrix; F:methylcrotonoyl-CoA carboxylase activity
CUST_12574_PI424980000	AAEL004034-RA	mitochondrial ribosomal	up	2.57789	0.0040676	0.000620822	4	C:mitochondrial small ribosomal subunit; F:structural constituent of ribosome; P:translation; F:rRNA binding
CUST_12927_PI424980000	AAEL004758-RA	pupal cuticle	up	2.57692	0.00668153	0.00139392	1	F:structural constituent of cuticle
CUST_2621_PI424980000	AAEL009943-RA	sidestep protein	up	2.56284	0.00282164	0.000326716	1	C:membrane
CUST_6422_PI424980000	AAEL008535-RA	zinc finger	up	2.55255	0.00429002	0.00068028	2	C:nucleus; F:zinc ion binding
CUST_2138_PI424980000	AAEL012451-RA	btb poz domain-containing protein	up	2.55247	0.00230266	0.000221138	4	C:voltage-gated potassium channel complex; F:voltage-gated potassium channel activity; F:protein binding; P:potassium ion transport
CUST_11211_PI424980000	AAEL012068-RA	fringe glycosyltransferase	up	2.53707	0.000646317	5.25604e-06	16	P:negative regulation of Notch signaling pathway; P:wing disc dorsal/ventral pattern formation; P:compound eye morphogenesis; P:dorsal/ventral lineage restriction, imaginal disc; C:integral to Golgi membrane; F:O-fucosylpeptide 3-beta-N-acetylglucosaminyltransferase activity; P:cell fate specification; P:cuticle pattern formation; P:positive regulation of Notch signaling pathway; P:imaginal disc-…
CUST_8677_PI424980000	AAEL015052-RA	steroid receptor rna activator 1	up	2.53399	0.00210803	0.00019012	3	F:receptor activity; F:molecular_function; P:biological_process
CUST_11116_PI424980000	AAEL002702-RA	hypothetical protein AaeL_AAEL002702 [Aedes aegypti]	up	2.53384	0.00192603	0.00015266	0	-
CUST_12133_PI424980000	AAEL010430-RA	ras-related protein rab-4b	up	2.52201	0.00351446	0.000480534	6	F:GTP binding; C:plasma membrane; F:sphingomyelin phosphodiesterase activity; P:small GTPase mediated signal transduction; P:endocytosis; P:protein transport
CUST_369_PI424980000	AAEL011008-RA	lipase	up	2.51417	0.00413681	0.000638966	2	F:hydrolase activity; P:lipid metabolic process
CUST_10068_PI424980000	AAEL002588-RA	hypothetical protein AaeL_AAEL002588 [Aedes aegypti]	up	2.51405	0.00245219	0.000245675	3	C:extracellular region; F:chitin binding; P:chitin metabolic process
CUST_385_PI424980000	AAEL005793-RA	ebony	up	2.51253	0.00123276	4.98944e-05	29	P:cuticle pigmentation; F:cofactor binding; C:eukaryotic translation initiation factor 3 complex; P:transcription initiation from RNA polymerase II promoter; P:translational initiation; C:actin filament; P:histamine metabolic process; P:regulation of transcription, DNA-dependent; P:amino acid adenylylation by nonribosomal peptide synthase; P:skeletal myofibril assembly; F:general RNA polymerase I…
CUST_956_PI424980000	AAEL002601-RA	serine protease	up	2.50934	0.00918946	0.00224174	2	F:serine-type endopeptidase activity; P:proteolysis
CUST_9980_PI424980000	AAEL000726-RA	fibrinogen and fibronectin	up	2.50777	0.00112271	3.79198e-05	2	P:signal transduction; F:receptor binding
CUST_3782_PI424980000	AAEL012915-RA	ecdysone-induced protein isoform h	up	2.50076	0.00538181	0.00099053	10	P:auxin biosynthetic process; P:metamorphosis; P:instar larval development; F:ATP binding; P:embryonic development via the syncytial blastoderm; F:heme binding; F:cyclin-dependent protein kinase activity; P:morphogenesis of an epithelium; F:cyclin binding; P:protein amino acid phosphorylation
CUST_13922_PI424980000	AAEL004591-RC	hypothetical protein AaeL_AAEL004591 [Aedes aegypti]	up	2.49745	0.00658563	0.00136032	0	-
CUST_7549_PI424980000	AAEL014046-RA	sex-determining protein fem-1	up	2.48579	0.000291571	1.23735e-07	0	-
CUST_7747_PI424980000	AAEL012689-RA	glucose-methanol-choline oxidoreductase	up	2.46977	0.00239564	0.000238026	7	P:alcohol metabolic process; P:retinoid metabolic process; P:rhodopsin metabolic process; P:transport; P:visual perception; F:oxidoreductase activity, acting on CH-OH group of donors; F:FAD binding
CUST_11647_PI424980000	AAEL006965-RA	zinc finger protein 821	up	2.46944	0.00988952	0.00249835	12	P:peptide cross-linking; F:transferase activity; F:protein-glutamine gamma-glutamyltransferase activity; F:zinc ion binding; C:intracellular; F:metal ion binding; P:regulation of transcription; F:DNA binding; C:nucleus; F:molecular_function; C:cellular_component; P:biological_process
CUST_1602_PI424980000	AAEL009576-RA	steroid receptor rna activator 1	up	2.46291	0.00273139	0.000305666	3	F:receptor activity; F:molecular_function; P:biological_process
CUST_2052_PI424980000	AAEL007049-RA	proteasome subunit beta type	up	2.45811	0.000583731	3.83801e-06	9	P:mitotic spindle elongation; C:cytoplasm; P:centrosome organization; C:proteasome core complex; P:cell proliferation; P:response to DNA damage stimulus; C:nucleus; F:threonine-type endopeptidase activity; P:proteolysis involved in cellular protein catabolic process
CUST_247_PI424980000	AAEL004086-RB	aldo-keto reductase	up	2.43521	0.00356149	0.000498718	3	P:cellular aldehyde metabolic process; P:oxidation reduction; F:oxidoreductase activity
CUST_1160_PI424980000	AAEL015380-RA	zinc finger	up	2.42008	0.00146354	8.23874e-05	2	C:nucleus; F:zinc ion binding
CUST_12195_PI424980000	AAEL009236-RA	glycoside hydrolases	up	2.41946	0.00245219	0.000246517	3	P:carbohydrate metabolic process; F:hydrolase activity, hydrolyzing O-glycosyl compounds; F:cation binding
CUST_11370_PI424980000	AAEL009188-RA	hypothetical protein AaeL_AAEL009188 [Aedes aegypti]	up	2.41233	0.00813829	0.00187205	0	-
CUST_246_PI424980000	AAEL004086-RA	aldo-keto reductase	up	2.39843	0.00100043	2.4106e-05	2	F:oxidoreductase activity; P:oxidation reduction
CUST_191_PI424980000	AAEL010500-RA	glutathione-s-transferase gst GSTX2	up	2.39601	0.00176572	0.000128805	1	F:glutathione transferase activity
CUST_10337_PI424980000	AAEL011254-RA	isoform a	up	2.38668	0.000697411	6.98102e-06	0	-
CUST_6627_PI424980000	AAEL015218-RA	like- isoform a	up	2.37633	0.00362733	0.000515159	1	F:heat shock protein binding
CUST_6464_PI424980000	AAEL006880-RA	rab32	up	2.37117	0.00199675	0.000167187	7	F:GTP binding; P:eye pigment granule organization; P:olfactory learning; P:eye pigment precursor transport; P:small GTPase mediated signal transduction; F:GTPase activity; P:protein transport
CUST_6871_PI424980000	AAEL003583-RA	atp-dependent dna helicase mer3	up	2.34854	0.00712925	0.00153325	4	P:auxin biosynthetic process; F:ATP-dependent helicase activity; F:nucleic acid binding; F:ATP binding
CUST_4104_PI424980000	AAEL008260-RA	histone demethylase isoform a	up	2.34369	0.00658563	0.00135996	7	F:histone demethylase activity (H3-K9 specific); F:DNA binding; F:histone demethylase activity (H3-K36 specific); C:nucleus; P:histone H3-K9 demethylation; P:histone H3-K36 demethylation; F:transcription repressor activity
CUST_3613_PI424980000	AAEL000467-RA	mitochondrial ribosomal protein l49	up	2.34093	0.00928163	0.00228223	3	C:mitochondrial large ribosomal subunit; F:structural constituent of ribosome; P:translation
CUST_6465_PI424980000	AAEL006880-RB	rab32	up	2.33635	0.00238066	0.000234681	7	F:GTP binding; P:eye pigment granule organization; P:olfactory learning; P:eye pigment precursor transport; P:small GTPase mediated signal transduction; F:GTPase activity; P:protein transport
CUST_1957_PI424980000	AAEL013691-RA	hypothetical protein AaeL_AAEL013691 [Aedes aegypti]	up	2.33579	0.00924423	0.00226662	0	-
CUST_3999_PI424980000	AAEL010250-RA	serine threonine-protein kinase	up	2.33538	0.00794021	0.00180288	1	F:nucleic acid binding
CUST_2203_PI424980000	AAEL009298-RA	n-acetylneuraminate lyase	up	2.32679	0.00669316	0.00140298	2	F:lyase activity; P:metabolic process
CUST_9384_PI424980000	AAEL013905-RB	phosphorylated ctd-interacting factor 1	up	2.3258	0.00138821	7.24523e-05	2	F:protein binding; P:wing disc dorsal/ventral pattern formation
CUST_13158_PI424980000	AAEL000739-RB	protein	up	2.32461	0.00313876	0.000393512	0	-
CUST_3898_PI424980000	AAEL007074-RA	hypothetical protein AaeL_AAEL007074 [Aedes aegypti]	up	2.3209	0.00194272	0.000157882	0	-
CUST_12589_PI424980000	AAEL008027-RA	histone-lysine n-methyltransferase suv4-20	up	2.31525	0.00167862	0.000111201	5	P:regulation of gene expression, epigenetic; F:histone methyltransferase activity (H4-K20 specific); C:nucleus; P:histone H4-K20 trimethylation; P:histone H4-K20 dimethylation
CUST_6043_PI424980000	AAEL000842-RA	microsomal dipeptidase	up	2.30317	0.00087711	1.71789e-05	4	F:dipeptidase activity; F:metalloexopeptidase activity; F:dipeptidyl-peptidase activity; P:proteolysis
CUST_228_PI424980000	AAEL004724-RA	carboxylesterase	up	2.30307	0.00392036	0.00058514	1	F:hydrolase activity
CUST_13167_PI424980000	AAEL000743-RA	ribosomal protein s6 kinase	up	2.29243	0.00488159	0.000837466	19	C:ribosome; P:determination of adult lifespan; P:auxin biosynthetic process; P:actin filament organization; C:microtubule; P:response to nutrient; F:ribosomal protein S6 kinase activity; P:microtubule cytoskeleton organization; P:phagocytosis, engulfment; F:ATP binding; P:positive regulation of organ growth; P:larval feeding behavior; P:positive regulation of cell growth; P:signal transduction; P…
CUST_2306_PI424980000	AAEL012681-RA	ribosome biogenesis protein rlp24	up	2.27315	0.00718575	0.00154825	4	F:structural constituent of ribosome; P:ribosome biogenesis; C:cytosolic large ribosomal subunit; P:translation
CUST_1515_PI424980000	AAEL004875-RA	f-box only protein	up	2.26964	0.0021769	0.00020194	5	P:regulation of gene silencing by RNA; F:zinc ion binding; P:siRNA loading onto RISC involved in chromatin silencing by small RNA; F:ubiquitin-protein ligase activity; C:perinuclear region of cytoplasm
CUST_6466_PI424980000	AAEL006880-RC	rab32	up	2.26396	0.00247475	0.000250663	7	F:GTP binding; P:eye pigment granule organization; P:olfactory learning; P:eye pigment precursor transport; P:small GTPase mediated signal transduction; F:GTPase activity; P:protein transport
CUST_203_PI424980000	AAEL005113-RA	alpha-esterase	up	2.26335	0.00477351	0.000805678	2	P:metabolic process; F:hydrolase activity
CUST_8510_PI424980000	AAEL005237-RA	hypothetical protein AaeL_AAEL005088 [Aedes aegypti]	up	2.25966	0.00170807	0.000117562	3	C:integral to membrane; F:structural molecule activity; C:tight junction
CUST_8207_PI424980000	AAEL001147-RA	histone-lysine n-methyltransferase mll5	up	2.25809	0.00251721	0.000266601	2	F:nucleic acid binding; F:zinc ion binding
CUST_3048_PI424980000	AAEL007331-RB	attractin	up	2.25501	0.00192603	0.000153081	2	F:protein binding; C:integral to membrane
CUST_7263_PI424980000	AAEL001108-RA	protein kinase c	up	2.24984	0.000460196	2.05241e-06	7	P:auxin biosynthetic process; P:protein amino acid phosphorylation; P:intracellular signaling pathway; F:diacylglycerol binding; F:calcium-dependent protein kinase C activity; F:ATP binding; F:zinc ion binding
CUST_9924_PI424980000	AAEL014491-RB	sin3b	up	2.24937	0.00221469	0.000206983	12	F:transcription cofactor activity; P:muscle organ development; C:euchromatin; F:transcription repressor activity; P:peripheral nervous system development; F:transcription factor activity; P:negative regulation of transcription, DNA-dependent; C:cytoplasm; P:dendrite morphogenesis; C:Sin3 complex; F:RNA polymerase II transcription factor activity; P:regulation of mitotic cell cycle
CUST_1666_PI424980000	AAEL011258-RA	dedicator of cytokinesis	up	2.24917	0.00225725	0.000215045	3	F:guanyl-nucleotide exchange factor activity; F:GTP binding; F:GTPase binding
CUST_10561_PI424980000	AAEL009022-RA	adenylate cyclase type	up	2.24084	0.00481675	0.000820136	18	P:response to oxidative stress; P:neuromuscular synaptic transmission; P:axon extension; P:determination of adult lifespan; P:G-protein coupled receptor protein signaling pathway; P:response to heat; F:calcium- and calmodulin-responsive adenylate cyclase activity; P:behavioral response to ethanol; P:conditioned taste aversion; F:nucleotide binding; P:cAMP-mediated signaling; P:cAMP biosynthetic p…
CUST_6809_PI424980000	AAEL008843-RA	anopheles gambiae pest agap012911-pa	up	2.23236	0.00496023	0.000858331	0	-
CUST_6810_PI424980000	AAEL008843-RB	anopheles gambiae pest agap012911-pa	up	2.2281	0.00351446	0.000480311	0	-
CUST_12101_PI424980000	AAEL008226-RA	isoform a	up	2.22798	0.00746512	0.00163804	1	F:DNA binding
CUST_11154_PI424980000	AAEL005938-RA	zinc finger protein 73	up	2.22333	0.000897844	1.8507e-05	2	C:intracellular; F:zinc ion binding
CUST_5066_PI424980000	AAEL000315-RA	pigeon protein (linotte protein)	up	2.22098	0.00139565	7.40569e-05	1	P:associative learning
CUST_12920_PI424980000	AAEL003700-RA	zinc finger protein	up	2.21547	0.00356149	0.000499513	3	F:nucleic acid binding; C:nucleus; F:zinc ion binding
CUST_8309_PI424980000	AAEL003947-RA	dna binding protein	up	2.21001	0.00365639	0.00052291	18	F:specific transcriptional repressor activity; P:locomotion involved in locomotory behavior; P:startle response; C:polytene chromosome; P:regulation of cell shape; F:zinc ion binding; P:regulation of transcription from RNA polymerase II promoter; P:dorsal appendage formation; P:dendrite morphogenesis; P:negative regulation of transcription, DNA-dependent; F:nucleic acid binding; P:peripheral nerv…
CUST_12460_PI424980000	AAEL008827-RA	cell adhesion molecule	up	2.20668	0.00223517	0.000209561	1	P:smoothened signaling pathway
CUST_10806_PI424980000	AAEL012430-RA	amp dependent ligase	up	2.20581	0.00231713	0.000223675	2	F:ligase activity; P:metabolic process
CUST_8819_PI424980000	AAEL007131-RA	sugar transporter	up	2.1978	0.00209549	0.000187535	5	C:integral to membrane; P:phagocytosis, engulfment; P:transmembrane transport; F:transporter activity; P:carbohydrate transport
CUST_353_PI424980000	AAEL008138-RA	abc transporter	up	2.19315	0.00510732	0.000902513	5	P:auxin biosynthetic process; F:ATPase activity, coupled to transmembrane movement of substances; F:ATP binding; C:integral to membrane; C:ATP-binding cassette (ABC) transporter complex
CUST_208_PI424980000	AAEL005101-RA	alpha-esterase	up	2.1929	0.00223542	0.000210954	1	F:hydrolase activity
CUST_2935_PI424980000	AAEL008400-RA	tyrosine-protein phosphatase non-receptor type 13	up	2.18937	0.00167862	0.000111372	1	F:protein binding
CUST_7350_PI424980000	AAEL005146-RA	growth arrest and dna-damage-inducible proteins-interacting protein 1	up	2.18547	0.00184556	0.00014131	2	C:nucleus; P:cell cycle
CUST_5100_PI424980000	AAEL014101-RA	pyrroline-5-carboxylate reductase	up	2.18185	0.00087711	1.70227e-05	4	F:binding; F:pyrroline-5-carboxylate reductase activity; P:oxidation reduction; P:proline biosynthetic process
CUST_4079_PI424980000	AAEL010595-RA	meiotic recombination 11	up	2.17953	0.00505999	0.000890638	9	P:nucleotide-excision repair; P:meiosis; P:telomere capping; F:endonuclease activity; F:manganese ion binding; P:double-strand break repair; F:exonuclease activity; P:G2/M transition DNA damage checkpoint; C:nucleus
CUST_89_PI424980000	AAEL009120-RA	cytochrome p450 CYP6S3	up	2.17751	0.00152029	9.05547e-05	4	F:heme binding; P:oxidation reduction; F:monooxygenase activity; F:electron carrier activity
CUST_12864_PI424980000	AAEL013548-RA	zinc finger protein 58	up	2.17411	0.00658563	0.00136086	2	C:nucleus; F:zinc ion binding
CUST_3047_PI424980000	AAEL007331-RA	attractin	up	2.16669	0.000589951	4.01201e-06	2	F:protein binding; C:integral to membrane
CUST_4195_PI424980000	AAEL003943-RA	hypothetical protein AaeL_AAEL003943 [Aedes aegypti]	up	2.16655	0.00273499	0.00030711	0	-
CUST_4033_PI424980000	AAEL009806-RA	low-density lipoprotein receptor	up	2.16606	0.00935921	0.00231133	2	F:receptor activity; C:integral to membrane
CUST_9892_PI424980000	AAEL003316-RA	hypothetical protein AaeL_AAEL003316 [Aedes aegypti]	up	2.16089	0.00581465	0.00111337	0	-
CUST_366_PI424980000	AAEL005127-RA	ribonuclease uk114	up	2.1584	0.00679631	0.0014347	1	P:protein folding
CUST_13314_PI424980000	AAEL004942-RA	isoform d	up	2.14497	0.00902761	0.00218219	15	F:DNA-dependent ATPase activity; P:chromatin-mediated maintenance of transcription; P:axonogenesis; P:dendrite morphogenesis; F:general RNA polymerase II transcription factor activity; P:muscle organ development; P:phagocytosis, engulfment; F:helicase activity; F:transcription coactivator activity; F:DNA binding; P:imaginal disc-derived wing vein specification; P:oogenesis; P:hemocyte proliferati…
CUST_12992_PI424980000	AAEL012115-RA	vacuolar protein sorting	up	2.14107	0.00591592	0.00114625	0	-
CUST_13755_PI424980000	AAEL009395-RA	dna-binding protein smubp-2	up	2.13814	0.00174428	0.000122912	4	F:helicase activity; F:DNA binding; P:cellular metabolic process; F:nucleotide binding
CUST_9435_PI424980000	AAEL008847-RA	protein wnt-4	up	2.13034	0.00122878	4.92e-05	4	F:signal transducer activity; P:multicellular organismal development; P:Wnt receptor signaling pathway, calcium modulating pathway; C:proteinaceous extracellular matrix
CUST_5583_PI424980000	AAEL001287-RB	hypothetical protein AaeL_AAEL001287 [Aedes aegypti]	up	2.12973	0.0027915	0.000318159	0	-
CUST_11808_PI424980000	AAEL012123-RA	transmembrane and coiled-coil domains protein 1	up	2.12923	0.000306943	5.05376e-07	1	C:integral to membrane
CUST_5582_PI424980000	AAEL001287-RA	hypothetical protein AaeL_AAEL001287 [Aedes aegypti]	up	2.12855	0.00325362	0.000420236	0	-
CUST_5039_PI424980000	AAEL009695-RA	venom allergen	up	2.12466	0.00245806	0.000248242	1	C:extracellular region
CUST_3950_PI424980000	AAEL010592-RA	bphl protein	up	2.12377	0.00638289	0.00129423	0	-
CUST_3374_PI424980000	AAEL004778-RA	acyl-coa dehydrogenase	up	2.12066	0.00505601	0.000887934	3	F:FAD binding; P:oxidation reduction; F:acyl-CoA dehydrogenase activity
CUST_4892_PI424980000	AAEL012312-RA	proliferation-associated 2g4 (pa2g4 ebp1)	up	2.12053	0.00292102	0.000347106	2	P:cellular process; F:hydrolase activity
CUST_6537_PI424980000	AAEL007728-RA	chaperone protein dnaj	up	2.11789	0.000347701	1.18733e-06	11	F:metal ion binding; P:protein folding; P:smoothened signaling pathway; P:multicellular organismal development; F:heat shock protein binding; F:patched binding; F:ATP binding; F:unfolded protein binding; C:mitochondrial outer membrane; C:cytosol; P:response to heat
CUST_4556_PI424980000	AAEL001737-RA	fatty acyl- reductase 1	up	2.11533	0.00345938	0.00046705	3	F:catalytic activity; P:metabolic process; F:binding
CUST_27_PI424980000	AAEL006044-RA	cytochrome p450 CYP325Q1	up	2.11097	0.0017706	0.000130733	4	F:heme binding; P:oxidation reduction; F:monooxygenase activity; F:electron carrier activity
CUST_3689_PI424980000	AAEL010425-RA	150 kda dynein-associated polypeptide	up	2.10715	0.00175216	0.000124857	38	P:transforming growth factor beta receptor signaling pathway; P:compound eye photoreceptor fate commitment; P:rhabdomere development; P:ring gland development; F:myosin II binding; P:mitotic spindle organization; P:oocyte microtubule cytoskeleton organization; P:response to red light; P:oocyte anterior/posterior axis specification; P:apical junction assembly; C:apicolateral plasma membrane; C:kin…
CUST_10335_PI424980000	AAEL012045-RA	u2-associated sr140 protein	up	2.10345	0.00241529	0.000240811	3	P:RNA processing; F:nucleotide binding; F:mRNA binding
CUST_4617_PI424980000	AAEL003864-RA	hypothetical conserved protein	up	2.10144	0.00292355	0.000347697	0	-
CUST_4753_PI424980000	AAEL005153-RA	y3380_drome ame: full=uncharacterized protein cg13380	up	2.09772	0.00132462	6.12047e-05	2	P:biological_process; C:cellular_component
CUST_5447_PI424980000	AAEL001112-RA	ubiquitin carboxyl-terminal hydrolase 5	up	2.09739	0.000960456	2.14175e-05	4	P:ubiquitin-dependent protein catabolic process; F:ubiquitin thiolesterase activity; F:zinc ion binding; F:cysteine-type peptidase activity
CUST_6768_PI424980000	AAEL007053-RB	hypothetical protein AaeL_AAEL007053 [Aedes aegypti]	up	2.0926	0.00116267	4.36722e-05	0	-
CUST_13863_PI424980000	AAEL005778-RA	pheromone-binding protein isoform a	up	2.09213	0.00149171	8.6574e-05	2	F:odorant binding; P:transport
CUST_3172_PI424980000	AAEL007930-RA	sugar transporter	up	2.0873	0.00201451	0.000173111	3	F:polyspecific organic cation transmembrane transporter activity; P:transmembrane transport; P:carbohydrate transport
CUST_5838_PI424980000	AAEL001720-RA	hypothetical protein AaeL_AAEL001720 [Aedes aegypti]	up	2.0852	0.00238066	0.000233794	0	-
CUST_465_PI424980000	AAEL001963-RA	protein serine threonine	up	2.08389	0.00619521	0.00123874	14	P:Ras protein signal transduction; P:gastrulation; F:protein serine/threonine kinase activity; P:metamorphosis; P:spermatogenesis; P:response to bacterium; P:torso signaling pathway; F:diacylglycerol binding; P:signal transduction; P:terminal region determination; P:ovarian follicle cell development; C:cytoplasm; C:extrinsic to plasma membrane; P:protein amino acid phosphorylation
CUST_4601_PI424980000	AAEL007697-RA	rrna-processing protein fcf1	up	2.08337	0.00150409	8.87758e-05	2	P:chromatin-mediated maintenance of transcription; C:nucleus
CUST_9330_PI424980000	AAEL013258-RA	elegans protein partially confirmed by transcript evidence	up	2.08234	0.00967638	0.00242245	0	-
CUST_281_PI424980000	AAEL013407-RB	catalase	up	2.08098	0.00176572	0.000129148	18	P:determination of adult lifespan; P:calcium-dependent cell-cell adhesion; P:hydrogen peroxide catabolic process; P:compound eye cone cell fate commitment; P:acetylcholine biosynthetic process; P:dendrite morphogenesis; F:heme binding; P:muscle organ development; C:peroxisome; F:catalase activity; F:RNA polymerase II transcription factor activity; F:transcription factor activity; P:regulation of …
CUST_12712_PI424980000	AAEL007497-RA	sulfatase-modifying factor 1	up	2.07908	0.000992409	2.29879e-05	0	-
CUST_13891_PI424980000	AAEL003304-RA	slit-robo rho gtpase-activating protein 1	up	2.07307	0.00777563	0.00174162	2	P:signal transduction; C:intracellular
CUST_94_PI424980000	AAEL009129-RA	cytochrome p450 CYP6Z9	up	2.07286	0.00176292	0.000126569	4	F:heme binding; P:oxidation reduction; F:monooxygenase activity; F:electron carrier activity
CUST_2646_PI424980000	AAEL001659-RA	misexpression suppressor of	up	2.07239	0.00436915	0.000699756	0	-
CUST_10743_PI424980000	AAEL011485-RA	sumo ligase	up	2.06885	0.00837687	0.00195267	2	F:zinc ion binding; F:ligase activity
CUST_4577_PI424980000	AAEL001620-RA	organic anion transporter	up	2.06857	0.00491866	0.00084675	3	P:transport; C:membrane; F:transporter activity
CUST_11016_PI424980000	AAEL004700-RA	cdkl1 4	up	2.06759	0.00859746	0.00203732	5	P:auxin biosynthetic process; P:protein amino acid phosphorylation; F:ATP binding; F:protein serine/threonine kinase activity; P:cell division
CUST_12295_PI424980000	AAEL014405-RA	b-cell lymphoma leukaemia 11a extra long	up	2.05299	0.0042251	0.000661611	2	C:nucleus; F:zinc ion binding
CUST_2962_PI424980000	AAEL001326-RA	lsm11 protein	up	2.05279	0.00343198	0.000460221	4	P:histone mRNA 3'-end processing; P:regulation of alternative nuclear mRNA splicing, via spliceosome; C:U7 snRNP; C:nucleus
CUST_11108_PI424980000	AAEL008183-RA	t complex protein	up	2.05081	0.0052944	0.000961806	0	-
CUST_7914_PI424980000	AAEL011798-RA	venom allergen 5	up	2.04992	0.00582159	0.00111638	1	C:extracellular region
CUST_9941_PI424980000	AAEL011518-RA	aspartyl-trna synthetase	up	2.04495	0.00199675	0.00016767	7	C:cytoplasm; P:auxin biosynthetic process; F:nucleic acid binding; P:aspartyl-tRNA aminoacylation; F:ATP binding; P:growth; F:aspartate-tRNA ligase activity
CUST_9577_PI424980000	AAEL003711-RA	cuticular protein 47ea	up	2.04341	0.00225725	0.00021521	1	F:structural constituent of cuticle
CUST_7945_PI424980000	AAEL009260-RA	hypothetical protein AaeL_AAEL009260 [Aedes aegypti]	up	2.0432	0.00668703	0.00140103	0	-
CUST_3369_PI424980000	AAEL011631-RA	hypothetical protein AaeL_AAEL011631 [Aedes aegypti]	up	2.04255	0.00237861	0.000233146	1	F:binding
CUST_7625_PI424980000	AAEL013170-RA	phosphatidylcholine-sterol acyltransferase (lecithin-cholesterol acyltransferase)	up	2.04206	0.00251242	0.000264224	2	F:phosphatidylcholine-sterol O-acyltransferase activity; P:lipid metabolic process
CUST_6600_PI424980000	AAEL010917-RA	organic anion transporter	up	2.03862	0.0050695	0.000893317	3	P:transport; C:membrane; F:transporter activity
CUST_11197_PI424980000	AAEL000217-RA	serine threonine-protein kinase tao1	up	2.03728	0.00304067	0.000372746	5	P:auxin biosynthetic process; P:protein amino acid phosphorylation; P:apoptosis; F:receptor signaling protein serine/threonine kinase activity; F:ATP binding
CUST_3117_PI424980000	AAEL012394-RA	glucosidase 2 subunit beta	up	2.03363	0.000489155	2.5533e-06	2	F:protein binding; F:calcium ion binding
CUST_1055_PI424980000	AAEL013078-RA	glycosyltransferase	up	2.03253	0.00132462	6.46363e-05	4	P:GPI anchor biosynthetic process; C:intrinsic to endoplasmic reticulum membrane; P:protein amino acid glycosylation; F:transferase activity, transferring glycosyl groups
CUST_828_PI424980000	AAEL005821-RA	alanyl aminopeptidase	up	2.03247	0.00330612	0.000433458	4	F:metallopeptidase activity; P:proteolysis; F:zinc ion binding; F:aminopeptidase activity
CUST_6875_PI424980000	AAEL013473-RA	camp-specific -cyclic phosphodiesterase	up	2.01889	0.00710252	0.00152539	5	F:3',5'-cyclic-AMP phosphodiesterase activity; C:cytoplasm; F:metal ion binding; C:cell fraction; P:signal transduction
CUST_7921_PI424980000	AAEL000295-RA	isoform a	up	2.01765	0.00138821	7.25061e-05	3	P:regulation of transcription, DNA-dependent; C:nucleus; F:transcription factor activity
CUST_8506_PI424980000	AAEL001166-RA	phosphatase 1 regulatory subunit 7	up	2.01737	0.00415378	0.000642306	3	F:protein binding; P:establishment or maintenance of polarity of larval imaginal disc epithelium; P:establishment or maintenance of polarity of follicular epithelium
CUST_11143_PI424980000	AAEL002406-RA	anopheles gambiae pest agap012644-pa	up	2.01512	0.00985413	0.00248591	0	-
CUST_981_PI424980000	AAEL005787-RA	serine protease 14	up	2.01424	0.00850075	0.00200409	2	F:serine-type endopeptidase activity; P:proteolysis
CUST_7086_PI424980000	AAEL004178-RB	ribose-phosphate pyrophosphokinase	up	2.0142	0.00740593	0.00161804	5	F:kinase activity; P:ribonucleoside monophosphate biosynthetic process; F:ribose phosphate diphosphokinase activity; F:magnesium ion binding; P:nucleoside metabolic process
CUST_1428_PI424980000	AAEL010452-RA	salivary protein	up	2.00844	0.000646317	5.22762e-06	0	-
CUST_12097_PI424980000	AAEL011270-RA	hypothetical protein AaeL_AAEL011270 [Aedes aegypti]	up	2.00749	0.00984692	0.00248076	0	-
CUST_10695_PI424980000	AAEL014362-RA	hypothetical protein AaeL_AAEL014362 [Aedes aegypti]	up	2.00748	0.00693294	0.00147729	0	-
CUST_5920_PI424980000	AAEL007470-RA	isoform b	up	2.00005	0.00145155	8.09933e-05	11	C:cell cortex part; C:macromolecular complex; P:cell fate commitment; P:regulation of cellular component biogenesis; P:asymmetric protein localization; P:positive regulation of cellular process; C:apical part of cell; P:regulation of cellular component organization; F:double-stranded RNA binding; P:pole plasm oskar mRNA localization; F:mRNA binding
CUST_10615_PI424980000	AAEL008137-RA	hypothetical protein AaeL_AAEL008137 [Aedes aegypti]	down	2.00089	0.000583731	3.74745e-06	0	-
CUST_4611_PI424980000	AAEL006702-RA	fibrinogen and fibronectin	down	2.00125	0.00608427	0.00119575	2	P:signal transduction; F:receptor binding
CUST_1954_PI424980000	AAEL001618-RA	pre-mrna splicing factor atp-dependent rna helicase prp16	down	2.00321	0.00121131	4.77802e-05	7	P:auxin biosynthetic process; F:ATP-dependent RNA helicase activity; C:spliceosomal complex; F:nucleic acid binding; P:regulation of alternative nuclear mRNA splicing, via spliceosome; F:ATP binding; P:inter-male aggressive behavior
CUST_11689_PI424980000	AAEL001134-RA	methylmalonate-semialdehyde dehydrogenase	down	2.00427	0.00658563	0.00136065	7	F:methylmalonate-semialdehyde dehydrogenase (acylating) activity; F:malonate-semialdehyde dehydrogenase (acetylating) activity; P:oxidation reduction; F:acyl-CoA binding; P:thymine metabolic process; P:valine metabolic process; C:mitochondrion
CUST_7381_PI424980000	AAEL014345-RA	coiled-coil domain-containing protein 47	down	2.00519	0.00378165	0.000553943	0	-
CUST_6385_PI424980000	AAEL007282-RA	syntaxin binding protein-	down	2.00537	0.00345982	0.000468053	10	C:cytosol; C:peripheral to membrane of membrane fraction; P:cytokinesis; P:response to light stimulus; C:terminal button; P:regulation of pole plasm oskar mRNA localization; P:vesicle docking during exocytosis; C:vesicle membrane; P:synaptic vesicle priming; F:syntaxin binding
CUST_10429_PI424980000	AAEL001424-RA	mitochondrial inner membrane protease subunit	down	2.00651	0.00132462	6.33486e-05	4	P:mitochondrial protein processing during import; F:serine-type peptidase activity; P:proteolysis; C:membrane
CUST_5875_PI424980000	AAEL010014-RA	protocadherin fat 3	down	2.00707	0.00140479	7.61566e-05	4	C:integral to membrane; P:homophilic cell adhesion; F:calcium ion binding; C:plasma membrane
CUST_886_PI424980000	AAEL006700-RA	silk gland derived serine protease	down	2.00798	0.00588534	0.00113332	2	P:proteolysis; F:serine-type endopeptidase activity
CUST_13923_PI424980000	AAEL006333-RA	salivary apyrase	down	2.00807	0.00176479	0.000127507	2	P:nucleotide catabolic process; F:hydrolase activity, acting on ester bonds
CUST_3955_PI424980000	AAEL012155-RA	lung seven transmembrane receptor	down	2.0087	0.0045919	0.00075816	2	F:receptor activity; C:integral to membrane
CUST_4120_PI424980000	AAEL006526-RA	neurotransmitter gated ion channel	down	2.01095	0.0030404	0.000372141	5	C:postsynaptic membrane; C:cell junction; P:ion transport; C:integral to membrane; F:nicotinic acetylcholine-activated cation-selective channel activity
CUST_9109_PI424980000	AAEL003956-RA	amino acid transporter	down	2.01148	0.00668384	0.00139582	1	C:integral to membrane
CUST_7180_PI424980000	AAEL001598-RB	isoform a	down	2.0141	0.00178891	0.000133858	1	F:binding
CUST_11482_PI424980000	AAEL002755-RA	nucleocapsid protein	down	2.01837	0.00318152	0.000402972	2	C:viral nucleocapsid; F:nucleic acid binding
CUST_12787_PI424980000	AAEL005499-RA	atp-binding cassette transporter	down	2.01926	0.00129244	5.62322e-05	5	P:auxin biosynthetic process; F:ATPase activity, coupled to transmembrane movement of substances; P:transmembrane transport; F:ATP binding; C:integral to membrane
CUST_12784_PI424980000	AAEL003648-RB	protein tipin-like protein	down	2.02606	0.000788873	1.26657e-05	4	P:cell cycle; P:response to DNA damage stimulus; C:nucleus; P:replication fork protection
CUST_3152_PI424980000	AAEL007576-RA	isoform a	down	2.03048	0.00168543	0.00011342	2	F:molecular_function; P:biological_process
CUST_10023_PI424980000	AAEL015128-RA	ppargamma constitutive coactivator 1	down	2.03052	0.00886502	0.00212527	2	P:DNA repair; F:nuclease activity
CUST_4041_PI424980000	AAEL002179-RA	mterf domain-containing protein 2-like	down	2.0306	0.00162059	0.000103756	0	-
CUST_13533_PI424980000	AAEL004370-RA	transmembrane protein 185b	down	2.03077	0.0027915	0.000317039	0	-
CUST_7305_PI424980000	AAEL008128-RA	mitochondrial inner membrane protein 13kd-	down	2.03201	0.00132462	6.28627e-05	6	P:transmembrane transport; F:P-P-bond-hydrolysis-driven protein transmembrane transporter activity; C:mitochondrial inner membrane; F:metal ion binding; P:protein import into mitochondrial inner membrane; C:mitochondrial intermembrane space protein transporter complex
CUST_2053_PI424980000	AAEL013062-RA	uncharacterized conserved protein	down	2.03313	0.00159236	9.90732e-05	1	F:calcium ion binding
CUST_7680_PI424980000	AAEL003415-RA	lamin dm0	down	2.04108	0.00858997	0.00203469	2	C:intermediate filament; F:structural molecule activity
CUST_7395_PI424980000	AAEL003466-RA	cullin	down	2.0416	0.00638679	0.00129574	6	P:positive regulation of NFAT protein import into nucleus; C:cullin-RING ubiquitin ligase complex; F:ubiquitin protein ligase binding; F:ubiquitin-protein ligase activity; C:nuclear ubiquitin ligase complex; P:protein ubiquitination during ubiquitin-dependent protein catabolic process
CUST_5437_PI424980000	AAEL003012-RA	protease m1 zinc metalloprotease	down	2.04942	0.00385162	0.000568773	3	F:metallopeptidase activity; P:proteolysis; F:zinc ion binding
CUST_14157_PI424980000	AAEL012845-RA	mitochondrial import inner membrane translocase subunit tim44	down	2.05511	0.00100043	2.39479e-05	3	F:P-P-bond-hydrolysis-driven protein transmembrane transporter activity; P:protein targeting to mitochondrion; C:mitochondrial inner membrane presequence translocase complex
CUST_8413_PI424980000	AAEL008952-RA	sentrin sumo-specific protease	down	2.05849	0.00148504	8.57387e-05	2	F:cysteine-type peptidase activity; P:proteolysis
CUST_13227_PI424980000	AAEL005692-RA	hypothetical protein AaeL_AAEL005692 [Aedes aegypti]	down	2.05859	0.00374593	0.000544045	0	-
CUST_2187_PI424980000	AAEL003640-RA	sodium shloride dependent amino acid transporter	down	2.06195	0.00112212	3.55648e-05	3	C:integral to plasma membrane; F:neurotransmitter:sodium symporter activity; P:neurotransmitter transport
CUST_6450_PI424980000	AAEL010468-RB	dna-directed rna polymerase 12kd-	down	2.0654	0.00631325	0.00127329	7	F:DNA-directed RNA polymerase activity; F:transcription regulator activity; F:zinc ion binding; F:nucleic acid binding; C:DNA-directed RNA polymerase I complex; P:regulation of transcription; P:transcription from RNA polymerase I promoter
CUST_11074_PI424980000	AAEL005433-RA	zwilc_drome ame: full=protein zwilch	down	2.06693	0.0022524	0.000213396	1	P:mitosis
CUST_4404_PI424980000	AAEL007139-RA	sugar transporter	down	2.06807	0.00627703	0.00126536	4	F:substrate-specific transmembrane transporter activity; C:integral to membrane; P:transmembrane transport; P:carbohydrate transport
CUST_733_PI424980000	AAEL012646-RA	hypothetical protein AaeL_AAEL012646 [Aedes aegypti]	down	2.06824	0.00237471	0.000232293	3	C:extracellular region; F:chitin binding; P:chitin metabolic process
CUST_3062_PI424980000	AAEL013819-RA	cg9135-pa	down	2.07126	0.00378146	0.00055354	0	-
CUST_10199_PI424980000	AAEL003016-RA	hypothetical protein AaeL_AAEL003016 [Aedes aegypti]	down	2.07289	0.00324151	0.000417958	2	C:nucleus; F:zinc ion binding
CUST_1473_PI424980000	AAEL012522-RA	sodium-dependent phosphate transporter	down	2.078	0.00245806	0.000247787	1	P:transmembrane transport
CUST_989_PI424980000	AAEL006434-RA	trypsin ii-p29	down	2.07875	0.00865054	0.00205504	2	P:proteolysis; F:serine-type endopeptidase activity
CUST_1492_PI424980000	AAEL013239-RA	bone morphogenetic protein	down	2.082	0.0017706	0.000130338	6	F:metalloendopeptidase activity; C:intracellular; P:proteolysis; F:calcium ion binding; F:zinc ion binding; F:ligase activity
CUST_5788_PI424980000	AAEL000486-RB	chaperonin	down	2.08389	0.00131168	5.77192e-05	7	C:cytoplasm; P:auxin biosynthetic process; P:protein folding; P:mitotic spindle organization; F:ATP binding; F:unfolded protein binding; F:ATPase activity, coupled
CUST_5654_PI424980000	AAEL012983-RA	king isoform b	down	2.08768	0.0012322	4.97032e-05	2	C:nucleus; C:cytoplasm
CUST_3777_PI424980000	AAEL009270-RA	hypothetical protein AaeL_AAEL009270 [Aedes aegypti]	down	2.09281	0.00180873	0.000137133	0	-
CUST_3889_PI424980000	AAEL008878-RC	diacylglycerol o-acyltransferase	down	2.09297	0.00325689	0.000421908	1	F:acyltransferase activity
CUST_9399_PI424980000	AAEL008862-RA	uncharacterized protein	down	2.10022	0.00126803	5.31592e-05	3	F:metalloendopeptidase activity; P:proteolysis; F:zinc ion binding
CUST_10614_PI424980000	AAEL002526-RA	upf0327 protein c1orf151	down	2.10756	0.00194272	0.000155909	0	-
CUST_13634_PI424980000	AAEL002226-RA	casein kinase epsilon	down	2.11346	0.00747745	0.00164222	18	C:cytosol; F:peptide binding; P:Wnt receptor signaling pathway; P:auxin biosynthetic process; P:DNA repair; F:protein serine/threonine kinase activity; C:soluble fraction; P:regulation of circadian rhythm; F:glycoprotein binding; P:circadian regulation of gene expression; C:centrosome; F:ATP binding; F:phosphoprotein binding; P:signal transduction; C:spindle; P:positive regulation of proteasomal …
CUST_7603_PI424980000	AAEL013098-RA	coatomer subunit alpha	down	2.11679	0.00194272	0.000157581	6	P:retrograde vesicle-mediated transport, Golgi to ER; F:protein binding; P:intracellular protein transport; P:phagocytosis, engulfment; C:COPI vesicle coat; F:structural molecule activity
CUST_13736_PI424980000	AAEL012858-RA	hypothetical protein AaeL_AAEL012858 [Aedes aegypti]	down	2.11819	0.00892515	0.00214593	0	-
CUST_7812_PI424980000	AAEL009948-RA	aldehyde dehydrogenase	down	2.12014	0.00183448	0.000139669	2	F:oxidoreductase activity; P:oxidation reduction
CUST_10235_PI424980000	AAEL009810-RA	mitochondrial sideroflexin tricarboxylate transporter	down	2.12211	0.00160409	0.000102223	4	F:cation transmembrane transporter activity; P:transmembrane transport; P:cation transport; C:membrane
CUST_5555_PI424980000	AAEL008145-RA	peptidyl-trna hydrolase mitochondrial	down	2.12737	0.000306943	6.0994e-07	2	P:translation; F:aminoacyl-tRNA hydrolase activity
CUST_5363_PI424980000	AAEL005317-RB	isoform a	down	2.12922	0.00538181	0.000990661	1	C:cellular_component
CUST_13378_PI424980000	AAEL006098-RA	protein fam8a1-like	down	2.13035	0.00199675	0.000166794	0	-
CUST_13517_PI424980000	AAEL003811-RA	hypothetical protein AaeL_AAEL003811 [Aedes aegypti]	down	2.13168	0.00302	0.0003661	2	F:zinc ion binding; C:nucleus
CUST_10430_PI424980000	AAEL001424-RB	mitochondrial inner membrane protease subunit	down	2.13197	0.000817934	1.37808e-05	4	P:mitochondrial protein processing during import; F:serine-type peptidase activity; P:proteolysis; C:membrane
CUST_11592_PI424980000	AAEL012073-RA	nad dehydrogenase	down	2.13523	0.00666357	0.00138572	1	F:oxidoreductase activity
CUST_548_PI424980000	AAEL006187-RA		down	2.13831	0.00296715	0.000356411
CUST_6589_PI424980000	AAEL011990-RA	carbohydrate sulfotransferase	down	2.1416	0.00129191	5.50793e-05	1	F:sulfotransferase activity
CUST_8593_PI424980000	AAEL000087-RA	macroglobulin complement	down	2.14199	0.00646077	0.00131434	3	C:extracellular space; F:protein binding; F:endopeptidase inhibitor activity
CUST_8023_PI424980000	AAEL013774-RA	hypothetical protein AaeL_AAEL013774 [Aedes aegypti]	down	2.14283	0.00176479	0.000127305	0	-
CUST_8520_PI424980000	AAEL002544-RA	uncharacterized conserved protein	down	2.14369	0.00804999	0.00183963	0	-
CUST_12172_PI424980000	AAEL003655-RA	ion channel nompc	down	2.14555	0.00469606	0.000784694	0	-
CUST_13782_PI424980000	AAEL009323-RA	carbonic anhydrase	down	2.14896	0.000317519	8.25388e-07	3	P:one-carbon metabolic process; F:zinc ion binding; F:carbonate dehydratase activity
CUST_9032_PI424980000	AAEL014646-RA	ubiquinone biosynthesis protein	down	2.15614	0.000306943	7.0693e-07	2	C:mitochondrial inner membrane; P:ubiquinone biosynthetic process
CUST_5422_PI424980000	AAEL009951-RA	dimeric dihydrodiol dehydrogenase	down	2.15849	0.00529206	0.000960334	3	F:oxidoreductase activity; P:oxidation reduction; F:binding
CUST_9385_PI424980000	AAEL009944-RA	rrna-processing protein utp23-like protein	down	2.15972	0.000698851	8.24902e-06	0	-
CUST_9496_PI424980000	AAEL007835-RA	fused protein	down	2.16053	0.00272669	0.000304437	4	P:auxin biosynthetic process; P:protein amino acid phosphorylation; F:ATP binding; F:protein serine/threonine kinase activity
CUST_1305_PI424980000	AAEL011512-RA	hypothetical protein AaeL_AAEL011512 [Aedes aegypti]	down	2.16176	0.00633187	0.00127907	1	F:transferase activity, transferring acyl groups other than amino-acyl groups
CUST_9392_PI424980000	AAEL011284-RA	down syndrome cell adhesion molecule	down	2.1622	0.0019103	0.000150514	1	P:cell adhesion
CUST_3888_PI424980000	AAEL008878-RB	diacylglycerol o-acyltransferase	down	2.16769	0.00284241	0.000331568	1	F:acyltransferase activity
CUST_5927_PI424980000	AAEL007432-RA	late trypsin	down	2.16944	0.00960032	0.00239675	2	F:serine-type endopeptidase activity; P:proteolysis
CUST_14030_PI424980000	AAEL003805-RA	zinc finger protein 555	down	2.17078	0.00922883	0.00225646	2	C:nucleus; F:zinc ion binding
CUST_12783_PI424980000	AAEL003648-RA	protein tipin-like protein	down	2.17632	0.00101076	2.54569e-05	4	P:cell cycle; P:response to DNA damage stimulus; C:nucleus; P:replication fork protection
CUST_12943_PI424980000	AAEL000586-RA	hypothetical protein AaeL_AAEL000586 [Aedes aegypti]	down	2.17806	0.00656813	0.00135278	0	-
CUST_4119_PI424980000	AAEL015475-RA	cytochrome p450	down	2.18039	0.0039924	0.000603096	4	F:heme binding; P:oxidation reduction; F:monooxygenase activity; F:electron carrier activity
CUST_4603_PI424980000	AAEL008493-RA	zinc finger protein	down	2.18493	0.00132462	6.40873e-05	3	F:nucleic acid binding; C:nucleus; F:zinc ion binding
CUST_3315_PI424980000	AAEL013728-RA	protein aveugle	down	2.18792	0.000977385	2.18919e-05	6	C:cytoplasm; P:compound eye cone cell differentiation; C:plasma membrane; P:epidermal growth factor receptor signaling pathway; P:signal transduction; P:compound eye photoreceptor cell differentiation
CUST_1443_PI424980000	AAEL008308-RA	hypothetical protein AaeL_AAEL008308 [Aedes aegypti]	down	2.18896	0.00268888	0.000296337	3	F:chitin binding; P:chitin metabolic process; C:extracellular region
CUST_1542_PI424980000	AAEL002119-RA	ras-like protein 2	down	2.18944	0.00210205	0.000188892	6	C:membrane; P:signal transduction; C:intracellular; F:GTPase activity; F:GTP binding; P:small GTPase mediated signal transduction
CUST_4800_PI424980000	AAEL003404-RB	hypothetical protein AaeL_AAEL003404 [Aedes aegypti]	down	2.19453	0.00348119	0.00047233	0	-
CUST_12986_PI424980000	AAEL002758-RA	uncharacterized conserved protein	down	2.19634	0.00262627	0.000286019	4	F:protein tyrosine phosphatase activity; P:protein amino acid dephosphorylation; P:translation; F:aminoacyl-tRNA hydrolase activity
CUST_3840_PI424980000	AAEL014551-RA	triacylglycerol pancreatic	down	2.19875	0.00491045	0.00084485	2	P:lipid metabolic process; F:triglyceride lipase activity
CUST_13794_PI424980000	AAEL013263-RA	high affinity copper uptake protein 1	down	2.20363	0.00113807	4.11691e-05	3	C:integral to membrane; P:copper ion transport; F:copper ion transmembrane transporter activity
CUST_3683_PI424980000	AAEL001293-RB	cellular retinaldehyde-binding protein	down	2.20705	0.00201451	0.000172915	3	C:intracellular; P:transport; F:transporter activity
CUST_3890_PI424980000	AAEL008878-RD	diacylglycerol o-acyltransferase	down	2.20711	0.00336583	0.000447271	1	F:acyltransferase activity
CUST_6850_PI424980000	AAEL008340-RA	cell adhesion molecule	down	2.20976	0.000447518	1.95151e-06	16	P:axon ensheathment; P:central complex development; P:axon extension; C:lateral plasma membrane; P:regulation of tube size, open tracheal system; F:calcium ion binding; P:mushroom body development; P:neuron cell-cell adhesion; P:septate junction assembly; P:synapse organization; P:nerve maturation; C:pleated septate junction; P:establishment of glial blood-brain barrier; P:imaginal disc morphogen…
CUST_2270_PI424980000	AAEL012525-RA	yeats domain containing protein 4	down	2.21258	0.00101076	2.60296e-05	4	P:transcription initiation from RNA polymerase II promoter; P:regulation of transcription, DNA-dependent; F:general RNA polymerase II transcription factor activity; C:transcription factor TFIID complex
CUST_5421_PI424980000	AAEL008015-RA	cg32676 cg32676-pa	down	2.21425	0.00136385	6.85305e-05	1	C:nucleus
CUST_5176_PI424980000	AAEL010553-RA	inhibitor of nuclear factor kappa b kinase beta subunit	down	2.21745	0.000992409	2.28846e-05	3	P:protein amino acid phosphorylation; F:ATP binding; F:protein serine/threonine kinase activity
CUST_10544_PI424980000	AAEL005315-RA	hypothetical protein AaeL_AAEL005315 [Aedes aegypti]	down	2.21831	0.00594303	0.00115562	0	-
CUST_6920_PI424980000	AAEL009735-RA	iodotyrosine dehalogenase 1	down	2.21986	0.00132462	5.99713e-05	1	F:oxidoreductase activity
CUST_4799_PI424980000	AAEL003404-RA	hypothetical protein AaeL_AAEL003404 [Aedes aegypti]	down	2.2209	0.00317474	0.000400225	0	-
CUST_6457_PI424980000	AAEL003675-RA	ubiquinol-cytochrome c reductase iron-sulfur subunit	down	2.2228	0.00257435	0.00027754	7	P:transport; F:ubiquinol-cytochrome-c reductase activity; F:2 iron, 2 sulfur cluster binding; F:metal ion binding; C:mitochondrial respiratory chain complex III; P:mitochondrial electron transport, ubiquinol to cytochrome c; P:lysosome organization
CUST_12176_PI424980000	AAEL008408-RA	transmembrane protein 77	down	2.22638	0.0011821	4.5533e-05	1	C:integral to membrane
CUST_5165_PI424980000	AAEL012574-RA	synaptic vesicle protein	down	2.23761	0.000992409	2.24642e-05	3	P:transmembrane transport; C:integral to membrane; F:transporter activity
CUST_9312_PI424980000	AAEL005179-RA	hypothetical protein AaeL_AAEL005179 [Aedes aegypti]	down	2.23792	0.000766531	1.06357e-05	0	-
CUST_3469_PI424980000	AAEL007874-RA	isoform a	down	2.24013	0.00137119	6.96021e-05	0	-
CUST_1100_PI424980000	AAEL004221-RA	glycogen synthase	down	2.24028	0.00330504	0.000431792	2	P:glycogen biosynthetic process; F:glycogen (starch) synthase activity
CUST_6183_PI424980000	AAEL001604-RA	guanine nucleotide exchange factor	down	2.24231	0.00359529	0.000507839	3	F:guanyl-nucleotide exchange factor activity; C:intracellular; P:regulation of small GTPase mediated signal transduction
CUST_3707_PI424980000	AAEL006000-RD	cytochrome c subunit	down	2.24929	0.00100043	2.4231e-05	3	F:electron carrier activity; F:cytochrome-c oxidase activity; C:mitochondrial respiratory chain
CUST_1733_PI424980000	AAEL007900-RC	isoform b	down	2.24955	0.0080791	0.00185158	1	P:spermatogenesis
CUST_4844_PI424980000	AAEL001588-RA	glutamate carboxypeptidase	down	2.25067	0.000780153	1.168e-05	4	F:carboxypeptidase activity; F:protein binding; F:metallopeptidase activity; P:proteolysis
CUST_12698_PI424980000	AAEL003656-RA	af466597_1 secreted protein	down	2.25177	0.0085723	0.00202711	0	-
CUST_10294_PI424980000	AAEL011121-RA	endoplasmic reticulum-resident kdel protein	down	2.25369	0.00364438	0.000520832	5	P:protein amino acid glycosylation in endoplasmic reticulum; C:endoplasmic reticulum lumen; P:negative regulation of Notch signaling pathway; F:glycogenin glucosyltransferase activity; C:extracellular region
CUST_328_PI424980000	AAEL002241	cuticle protein	down	2.25557	0.00112804	3.85029e-05	0	-
CUST_8719_PI424980000	AAEL001927-RA	hypothetical protein AaeL_AAEL001927 [Aedes aegypti]	down	2.25699	0.00536874	0.000987019	0	-
CUST_1186_PI424980000	AAEL013887-RA	wd repeat-containing protein 32-like protein	down	2.25918	0.00186084	0.000144588	2	F:molecular_function; C:cellular_component
CUST_8847_PI424980000	AAEL011471-RB	60s ribosomal protein l17	down	2.26032	0.00939047	0.00232406	3	F:structural constituent of ribosome; C:large ribosomal subunit; P:translation
CUST_14124_PI424980000	AAEL005367-RA	myotubularin-related protein 2	down	2.26466	0.0075561	0.00166624	5	F:protein tyrosine phosphatase activity; P:protein amino acid dephosphorylation; F:protein tyrosine/serine/threonine phosphatase activity; P:mitotic cell cycle; P:chromosome segregation
CUST_9961_PI424980000	AAEL013052-RA	ubiquitin carboxyl-terminal hydrolase isozyme l3	down	2.26851	0.00101076	2.63578e-05	6	C:cytoplasm; F:endopeptidase activity; P:protein deubiquitination; C:proteasome regulatory particle; P:ubiquitin-dependent protein catabolic process; F:ubiquitin thiolesterase activity
CUST_12932_PI424980000	AAEL005097-RA	ribosomal protein l13	down	2.27036	0.00199867	0.000168173	6	P:mitotic spindle elongation; F:SUMO binding; F:structural constituent of ribosome; C:lipid particle; C:cytosolic large ribosomal subunit; P:translation
CUST_12673_PI424980000	AAEL013128-RA	isoform a	down	2.27071	0.00168195	0.000112186	2	C:integral to membrane; P:spermatogenesis
CUST_5787_PI424980000	AAEL000486-RA	chaperonin	down	2.27213	0.00137119	6.98504e-05	7	C:cytoplasm; P:auxin biosynthetic process; P:protein folding; P:mitotic spindle organization; F:ATP binding; F:unfolded protein binding; F:ATPase activity, coupled
CUST_2049_PI424980000	AAEL008114-RA	p15-2b	down	2.27247	0.00519676	0.000929475	2	C:intracellular; P:transport
CUST_709_PI424980000	AAEL012865-RA	upstream activation factor subunit uaf30	down	2.27502	0.00863626	0.00204908	0	-
CUST_12073_PI424980000	AAEL014500-RA	cation chloride cotransporter	down	2.27535	0.00108713	3.2717e-05	2	P:transmembrane transport; C:membrane
CUST_7079_PI424980000	AAEL004130-RA	intermediate neuroblasts defective protein	down	2.2857	0.00407566	0.000622457	4	F:sequence-specific DNA binding; F:transcription factor activity; C:nucleus; P:regulation of transcription, DNA-dependent
CUST_10255_PI424980000	AAEL008410-RA	helix-loop-helix transcription factor	down	2.29214	0.00154818	9.31362e-05	4	P:compound eye morphogenesis; F:transcription regulator activity; P:regulation of transcription; C:nucleus
CUST_9756_PI424980000	AAEL014910-RA	synaptic vesicle protein	down	2.29449	0.000823903	1.48838e-05	3	P:transmembrane transport; C:integral to membrane; F:transporter activity
CUST_13500_PI424980000	AAEL012314-RA	hect e3 ubiquitin ligase	down	2.29549	0.00581465	0.00111336	3	C:intracellular; F:acid-amino acid ligase activity; P:protein modification process
CUST_11287_PI424980000	AAEL012071-RA	ras-like protein 1	down	2.2968	0.00132462	6.3465e-05	36	P:positive regulation of cell growth; P:gastrulation; P:dorsal closure, amnioserosa morphology change; P:tracheal outgrowth, open tracheal system; P:heart development; P:chorion-containing eggshell pattern formation; P:cell proliferation; P:positive regulation of photoreceptor cell differentiation; F:SUMO binding; F:GTP binding; P:cell fate specification; P:regulation of hemocyte differentiation;…
CUST_3964_PI424980000	AAEL005312-RB	isoform a	down	2.29887	0.00141023	7.68708e-05	3	P:biological_process; F:protein binding; C:cellular_component
CUST_224_PI424980000	AAEL008757-RA	juvenile hormone esterase	down	2.30062	0.00201451	0.000172156	1	F:hydrolase activity
CUST_9267_PI424980000	AAEL000886-RA	kda basic salivary peptide	down	2.30273	0.00195523	0.000159868	0	-
CUST_3285_PI424980000	AAEL011824-RA	gamma glutamyl transpeptidases	down	2.30363	0.00103415	2.77754e-05	1	F:gamma-glutamyltransferase activity
CUST_10339_PI424980000	AAEL003426-RA	sodium-dependent phosphate transporter	down	2.30753	0.00112271	3.77492e-05	2	F:high affinity inorganic phosphate:sodium symporter activity; P:transmembrane transport
CUST_1039_PI424980000	AAEL015430-RA	serine protease	down	2.31257	0.00897385	0.00216208	2	F:serine-type endopeptidase activity; P:proteolysis
CUST_8371_PI424980000	AAEL003375-RA	y2001_drome ame: full=uncharacterized protein cg12001	down	2.31408	0.00212629	0.000192609	1	F:NAD+ ADP-ribosyltransferase activity
CUST_12145_PI424980000	AAEL002838-RA	hypothetical protein AaeL_AAEL002838 [Aedes aegypti]	down	2.31417	0.00455232	0.00074714	0	-
CUST_629_PI424980000	AAEL003396-RA	ribosomal protein 49	down	2.32228	0.000780153	1.15268e-05	4	P:mitotic spindle elongation; F:structural constituent of ribosome; C:cytosolic large ribosomal subunit; P:translation
CUST_2169_PI424980000	AAEL012255-RA	membrane glycoprotein lig-1	down	2.32991	0.00445723	0.000720931	1	F:protein binding
CUST_12359_PI424980000	AAEL003385-RA	zinc finger protein 622-like	down	2.33086	0.00093533	2.06718e-05	3	F:zinc ion binding; F:nucleic acid binding; C:intracellular
CUST_11456_PI424980000	AAEL005218-RA	isoform a	down	2.3415	0.00514457	0.000911644	4	P:establishment of glial blood-brain barrier; C:septate junction; P:regulation of tube size, open tracheal system; P:septate junction assembly
CUST_6389_PI424980000	AAEL002266-RA	p15-2b	down	2.34347	0.00760839	0.00168372	2	C:intracellular; P:transport
CUST_443_PI424980000	AAEL005749-RA	lysosomal alpha-mannosidase (mannosidase alpha class 2b member 1)	down	2.34749	0.000558911	3.32356e-06	5	F:alpha-mannosidase activity; F:carbohydrate binding; C:lysosome; P:mannose metabolic process; F:zinc ion binding
CUST_14165_PI424980000	AAEL005899-RA	cg12594 cg12594-pa	down	2.34933	0.00385853	0.000570176	2	P:cell adhesion; F:structural molecule activity
CUST_8857_PI424980000	AAEL009995-RA	transmembrane protein	down	2.35159	0.00108445	3.15299e-05	2	P:cell redox homeostasis; C:integral to membrane
CUST_1430_PI424980000	AAEL005736-RA	isoform a	down	2.35304	0.00132462	6.44238e-05	3	F:zinc ion binding; C:intracellular; F:DNA binding
CUST_5677_PI424980000	AAEL004216-RA	cell wall cysteine-rich protein	down	2.35417	0.00591592	0.00114472	0	-
CUST_13593_PI424980000	AAEL004555-RB	hypothetical protein AaeL_AAEL004555 [Aedes aegypti]	down	2.35633	0.00446116	0.00072201	0	-
CUST_4525_PI424980000	AAEL012301-RA	isoform a	down	2.35786	0.00455698	0.000748511	2	F:kinase activity; C:integral to membrane
CUST_3824_PI424980000	AAEL003721-RA	heterogeneous nuclear	down	2.35805	0.0027915	0.000317978	2	F:nucleic acid binding; C:ribonucleoprotein complex
CUST_1045_PI424980000	AAEL000004-RA	gpi mannosyltransferase 3	down	2.36051	0.00775939	0.00173567	4	P:GPI anchor biosynthetic process; F:mannosyltransferase activity; C:intrinsic to endoplasmic reticulum membrane; P:protein transport
CUST_3328_PI424980000	AAEL013460-RA	ecotropic viral integration site	down	2.3608	0.00767766	0.00170587	3	F:Rab GTPase activator activity; C:intracellular; P:regulation of Rab GTPase activity
CUST_11458_PI424980000	AAEL005218-RC	isoform a	down	2.36185	0.00782462	0.00175724	4	P:establishment of glial blood-brain barrier; C:septate junction; P:regulation of tube size, open tracheal system; P:septate junction assembly
CUST_13592_PI424980000	AAEL004555-RA	hypothetical protein AaeL_AAEL004555 [Aedes aegypti]	down	2.36418	0.00484251	0.000826185	0	-
CUST_13630_PI424980000	AAEL008553-RA	dappu diuretic hormone dh53	down	2.37078	0.00101076	2.52199e-05	0	-
CUST_6653_PI424980000	AAEL002938-RA	skd vacuolar sorting	down	2.37798	0.00113913	4.15461e-05	7	P:auxin biosynthetic process; P:establishment or maintenance of epithelial cell apical/basal polarity; F:ATPase activity; F:ATP binding; P:intracellular protein transport; P:phagocytosis, engulfment; P:actin cytoskeleton organization
CUST_5645_PI424980000	AAEL009431-RA	mitochondrial ribosomal	down	2.38009	0.00174428	0.000122774	3	C:ribosome; P:ribosome biogenesis; C:mitochondrion
CUST_1777_PI424980000	AAEL001804-RA	glucosyl glucuronosyl transferases	down	2.38139	0.00299852	0.000360773	2	F:transferase activity, transferring hexosyl groups; P:metabolic process
CUST_1529_PI424980000	AAEL006964-RA	hypothetical protein AaeL_AAEL006964 [Aedes aegypti]	down	2.38225	0.00396384	0.00059595	0	-
CUST_1432_PI424980000	AAEL005736-RC	isoform a	down	2.38509	0.000835925	1.57409e-05	3	F:zinc ion binding; C:intracellular; F:DNA binding
CUST_14010_PI424980000	AAEL007490-RA	cytochrome c oxidase polypeptide viii	down	2.38945	0.000906951	1.87862e-05	1	F:cytochrome-c oxidase activity
CUST_10926_PI424980000	AAEL015640-RA	transcription factor	down	2.39361	0.00351446	0.000480417	2	C:intracellular; F:zinc ion binding
CUST_56_PI424980000	AAEL014019-RA	cytochrome p450 CYP4J16	down	2.39689	0.000698851	7.51705e-06	4	F:heme binding; P:oxidation reduction; F:monooxygenase activity; F:electron carrier activity
CUST_6654_PI424980000	AAEL002938-RB	skd vacuolar sorting	down	2.39779	0.00170807	0.000116358	7	P:auxin biosynthetic process; P:establishment or maintenance of epithelial cell apical/basal polarity; F:ATPase activity; F:ATP binding; P:intracellular protein transport; P:phagocytosis, engulfment; P:actin cytoskeleton organization
CUST_3987_PI424980000	AAEL000164-RA	d-amino acid oxidase	down	2.39968	0.0008918	1.76769e-05	3	P:oxidation reduction; F:D-amino-acid oxidase activity; F:binding
CUST_9002_PI424980000	AAEL007302-RA	nose resistant to fluoxetine protein 6	down	2.40802	0.00108445	3.12414e-05	1	F:transferase activity, transferring acyl groups other than amino-acyl groups
CUST_3627_PI424980000	AAEL002454-RA	zinc finger protein gfi-1	down	2.40895	0.00985413	0.00248648	5	F:cytochrome-c oxidase activity; F:zinc ion binding; P:inner ear development; P:regulation of cell fate specification; C:nucleus
CUST_1245_PI424980000	AAEL008045-RA	hexamerin 2 beta	down	2.40936	0.00184974	0.000142427	4	C:extracellular space; P:transport; F:oxygen transporter activity; F:nutrient reservoir activity
CUST_6585_PI424980000	AAEL008157-RA	arrestin domain-containing protein 2	down	2.40959	0.00954885	0.00237444	0	-
CUST_11470_PI424980000	AAEL005889-RA	hypothetical protein AaeL_AAEL005889 [Aedes aegypti]	down	2.41287	0.00795281	0.00180731	0	-
CUST_12337_PI424980000	AAEL013261-RA	cyclic amp-dependent transcription factor atf-2	down	2.41443	0.00805233	0.0018411	6	F:zinc ion binding; F:sequence-specific DNA binding; F:protein dimerization activity; F:transcription factor activity; P:positive regulation of transcription, DNA-dependent; C:nucleus
CUST_10384_PI424980000	AAEL006597-RA	bap	down	2.42322	0.00604852	0.00118436	4	F:sequence-specific DNA binding; F:transcription factor activity; C:nucleus; P:regulation of transcription, DNA-dependent
CUST_6620_PI424980000	AAEL011208-RA	av71 muscle cell intermediate	down	2.42744	0.00904197	0.00219052	6	F:transferase activity; P:septin ring assembly; C:septin ring; C:integral to membrane; F:unfolded protein binding; P:protein folding
CUST_11457_PI424980000	AAEL005218-RB	isoform a	down	2.43242	0.00586356	0.00112738	4	P:establishment of glial blood-brain barrier; C:septate junction; P:regulation of tube size, open tracheal system; P:septate junction assembly
CUST_8197_PI424980000	AAEL009843-RA	chymotrypsin-like protein	down	2.43514	0.00792288	0.00179291	2	F:serine-type endopeptidase activity; P:proteolysis
CUST_4088_PI424980000	AAEL005572-RA	hypothetical protein AaeL_AAEL005572 [Aedes aegypti]	down	2.44139	0.00516651	0.000918954	1	F:zinc ion binding
CUST_1510_PI424980000	AAEL000343-RA	serine threonine-protein kinase vrk	down	2.44185	0.00248364	0.000254419	5	P:auxin biosynthetic process; F:protein serine/threonine kinase activity; F:DNA binding; F:ATP binding; P:protein amino acid phosphorylation
CUST_4343_PI424980000	AAEL008872-RA	pupal cuticle protein	down	2.44203	0.00310294	0.000386869	1	F:structural constituent of cuticle
CUST_13423_PI424980000	AAEL002435-RC	broad-complex core protein isoform 6	down	2.44926	0.00132462	6.23455e-05	4	F:zinc ion binding; F:nucleic acid binding; C:intracellular; F:protein binding
CUST_13084_PI424980000	AAEL009295-RA	lachesin	down	2.45612	0.00202209	0.000174954	8	P:homophilic cell adhesion; C:septate junction; P:axonogenesis; P:morphogenesis of embryonic epithelium; C:extrinsic to membrane; P:regulation of tube size, open tracheal system; C:anchored to membrane; P:maintenance of epithelial integrity, open tracheal system
CUST_1431_PI424980000	AAEL005736-RB	isoform a	down	2.45792	0.000908222	1.92337e-05	3	F:zinc ion binding; C:intracellular; F:DNA binding
CUST_3968_PI424980000	AAEL005312-RF	isoform a	down	2.4621	0.00174428	0.000122775	3	P:biological_process; F:protein binding; C:cellular_component
CUST_4977_PI424980000	AAEL003929-RA	isoform a	down	2.46712	0.00317957	0.00040115	3	F:oxidoreductase activity; P:metabolic process; F:binding
CUST_5232_PI424980000	AAEL006536-RA	hypothetical protein AaeL_AAEL006536 [Aedes aegypti]	down	2.47125	0.0075717	0.00167118	0	-
CUST_7492_PI424980000	AAEL004933-RA	lipase 1 precursor	down	2.47403	0.00757002	0.00167006	1	P:lipid metabolic process
CUST_12777_PI424980000	AAEL012162-RA	aldehyde dehydrogenase	down	2.47429	0.00237563	0.000232619	4	F:aldehyde dehydrogenase [NAD(P)+] activity; P:oxidation reduction; P:cellular aldehyde metabolic process; C:lipid particle
CUST_14190_PI424980000	AAEL003605-RA	u2 small nuclear	down	2.47708	0.00282164	0.000326593	2	F:nucleic acid binding; C:ribonucleoprotein complex
CUST_9402_PI424980000	AAEL001808-RA	organic anion transporter	down	2.48189	0.00739722	0.00160701	3	C:membrane; P:transport; F:transporter activity
CUST_419_PI424980000	AAEL005429-RA	2-oxoglutarate dehydrogenase	down	2.48387	0.00165645	0.000108176	3	F:oxoglutarate dehydrogenase (succinyl-transferring) activity; F:thiamin pyrophosphate binding; P:glycolysis
CUST_12901_PI424980000	AAEL013334-RA	serine threonine-protein phosphatase 4 regulatory subunit 3	down	2.49236	0.00184556	0.000141635	4	P:Rac protein signal transduction; F:binding; P:asymmetric neuroblast division; P:phagocytosis, engulfment
CUST_5930_PI424980000	AAEL000687-RA	glucosyl glucuronosyl transferases	down	2.5049	0.00177493	0.000131405	3	F:transferase activity, transferring hexosyl groups; P:metabolic process; P:inter-male aggressive behavior
CUST_10606_PI424980000	AAEL005688-RA	glutamyl-trna synthetase	down	2.509	0.00187113	0.000145759	5	C:cytoplasm; P:auxin biosynthetic process; F:glutamate-tRNA ligase activity; P:glutamyl-tRNA aminoacylation; F:ATP binding
CUST_10418_PI424980000	AAEL012295-RA	isoform b	down	2.52826	0.00132462	6.33253e-05	0	-
CUST_3100_PI424980000	AAEL013997-RA	guanine nucleotide-binding protein subunit beta 1	down	2.52967	0.00497583	0.000863497	6	P:apical protein localization; C:heterotrimeric G-protein complex; P:actin filament organization; P:asymmetric neuroblast division; P:G-protein coupled receptor protein signaling pathway; F:GTPase activity
CUST_9480_PI424980000	AAEL010177-RA	isoform b	down	2.53397	0.00529937	0.000963761	2	P:biological_process; C:cellular_component
CUST_12592_PI424980000	AAEL000732-RA	af466598_1 secreted protein	down	2.53509	0.00129191	5.58952e-05	0	-
CUST_7445_PI424980000	AAEL000937-RA	insulin-like peptide 1 precursor	down	2.53799	0.0016345	0.000105295	2	C:extracellular region; F:hormone activity
CUST_10279_PI424980000	AAEL008458-RA	ubiquitin-like protein 5	down	2.54214	0.00131878	5.93054e-05	9	F:DNA-directed RNA polymerase activity; C:polytene chromosome puff; P:ubiquitin-dependent protein catabolic process; F:ubiquitin thiolesterase activity; C:DNA-directed RNA polymerase II, core complex; F:DNA binding; P:protein deubiquitination; C:cytoplasm; P:transcription from RNA polymerase II promoter
CUST_4924_PI424980000	AAEL000257-RB	hypothetical conserved protein	down	2.54642	0.00346281	0.000469144	2	F:DNA binding; F:nuclease activity
CUST_11451_PI424980000	AAEL010052-RA	zinc finger	down	2.5483	0.00170807	0.000117306	2	F:metal ion binding; F:zinc ion binding
CUST_8536_PI424980000	AAEL012736-RB	ribosomal protein l15	down	2.55119	0.000624757	4.65647e-06	3	F:structural constituent of ribosome; C:cytosolic large ribosomal subunit; P:translation
CUST_3967_PI424980000	AAEL005312-RE	isoform a	down	2.55175	0.00185984	0.000143774	3	P:biological_process; F:protein binding; C:cellular_component
CUST_6715_PI424980000	AAEL003627-RA	sodium shloride dependent amino acid transporter	down	2.55716	0.00396546	0.000597373	3	C:integral to plasma membrane; F:neurotransmitter:sodium symporter activity; P:neurotransmitter transport
CUST_8535_PI424980000	AAEL012736-RA	ribosomal protein l15	down	2.5602	0.000581293	3.57187e-06	3	F:structural constituent of ribosome; C:cytosolic large ribosomal subunit; P:translation
CUST_12724_PI424980000	AAEL009642-RA	cathepsin b	down	2.56659	0.00677835	0.0014289	2	P:proteolysis; F:cysteine-type endopeptidase activity
CUST_3148_PI424980000	AAEL005413-RB	mitochondrial ribosomal protein s11	down	2.57528	0.00472433	0.000791758	3	C:mitochondrial small ribosomal subunit; F:structural constituent of ribosome; P:translation
CUST_2141_PI424980000	AAEL008531-RA	zinc finger imprinted 3	down	2.57746	0.000698851	7.70724e-06	2	C:nucleus; F:zinc ion binding
CUST_4619_PI424980000	AAEL007534-RA	hypothetical protein AaeL_AAEL007534 [Aedes aegypti]	down	2.57793	0.00234427	0.000227689	2	F:binding; P:biological_process
CUST_6149_PI424980000	AAEL000084-RA	elongin b	down	2.58517	0.00740593	0.00161846	2	F:translation elongation factor activity; F:transcription elongation regulator activity
CUST_10027_PI424980000	AAEL002453-RA	zinc finger protein	down	2.59351	0.000823903	1.49592e-05	3	F:nucleic acid binding; C:nucleus; F:zinc ion binding
CUST_3966_PI424980000	AAEL005312-RD	isoform a	down	2.59676	0.00150409	8.89935e-05	3	P:biological_process; F:protein binding; C:cellular_component
CUST_8537_PI424980000	AAEL012736-RC	ribosomal protein l15	down	2.59811	0.000726271	9.57325e-06	3	F:structural constituent of ribosome; C:cytosolic large ribosomal subunit; P:translation
CUST_1450_PI424980000	AAEL003817-RA	kappa b-ras	down	2.59872	0.00160409	0.000102541	4	C:intracellular; F:protein binding; F:GTP binding; P:small GTPase mediated signal transduction
CUST_6458_PI424980000	AAEL003675-RB	ubiquinol-cytochrome c reductase iron-sulfur subunit	down	2.60522	0.00460518	0.000761417	7	P:transport; F:ubiquinol-cytochrome-c reductase activity; F:2 iron, 2 sulfur cluster binding; F:metal ion binding; C:mitochondrial respiratory chain complex III; P:mitochondrial electron transport, ubiquinol to cytochrome c; P:lysosome organization
CUST_3963_PI424980000	AAEL005312-RA	isoform a	down	2.61192	0.00152231	9.09766e-05	3	P:biological_process; F:protein binding; C:cellular_component
CUST_2915_PI424980000	AAEL008771-RA	mitochondrial atp synthase f chain	down	2.61515	0.0011656	4.38978e-05	0	-
CUST_12424_PI424980000	AAEL001594-RA	zinc finger protein 658b	down	2.61541	0.00168113	0.000111798	2	F:zinc ion binding; C:intracellular
CUST_3965_PI424980000	AAEL005312-RC	isoform a	down	2.62405	0.00157407	9.7346e-05	3	P:biological_process; F:protein binding; C:cellular_component
CUST_8976_PI424980000	AAEL000668-RA	leucine rich protein	down	2.62472	0.0011597	4.34458e-05	1	F:protein binding
CUST_1969_PI424980000	AAEL012951-RA		down	2.62799	0.00428839	0.00067866
CUST_7742_PI424980000	AAEL002242-RA	hypothetical conserved protein	down	2.63872	0.00834902	0.00194121	2	F:N-acetyltransferase activity; P:metabolic process
CUST_976_PI424980000	AAEL005665-RA	serine protease serpin	down	2.64615	0.00119806	4.70202e-05	11	F:peptidase activity; P:dorsal/ventral axis specification; P:melanotic encapsulation of foreign target; F:serine-type endopeptidase inhibitor activity; P:response to wounding; P:negative regulation of proteolysis; P:negative regulation of melanization defense response; P:defense response to insect; C:extracellular region; P:defense response to fungus; P:Toll signaling pathway
CUST_2799_PI424980000	AAEL013570-RA	hypothetical protein AaeL_AAEL013570 [Aedes aegypti]	down	2.64616	0.00175096	0.000124251	0	-
CUST_2592_PI424980000	AAEL003601-RA	34 kda family secreted salivary protein	down	2.64717	0.00222331	0.000208228	0	-
CUST_6814_PI424980000	AAEL005620-RA	mitochondrial atp synthase f chain	down	2.64786	0.000698851	8.33769e-06	0	-
CUST_4923_PI424980000	AAEL000257-RA	hypothetical conserved protein	down	2.651	0.00129349	5.64059e-05	2	F:DNA binding; F:nuclease activity
CUST_12868_PI424980000	AAEL013532-RA	salivary secreted protein	down	2.65622	0.00124461	5.12212e-05	0	-
CUST_10012_PI424980000	AAEL001667-RA	multicopper oxidase	down	2.66062	0.00184556	0.000141628	3	P:oxidation reduction; F:oxidoreductase activity; F:copper ion binding
CUST_12734_PI424980000	AAEL009927-RA	hypothetical protein AaeL_AAEL009927 [Aedes aegypti]	down	2.66502	0.00877714	0.00209729	0	-
CUST_12869_PI424980000	AAEL013532-RB	salivary secreted protein	down	2.68148	0.000787693	1.25687e-05	0	-
CUST_13187_PI424980000	AAEL005763-RA	lysosomal alpha-mannosidase (mannosidase alpha class 2b member 1)	down	2.6845	0.000646317	5.20905e-06	5	F:alpha-mannosidase activity; F:carbohydrate binding; C:lysosome; P:mannose metabolic process; F:zinc ion binding
CUST_8538_PI424980000	AAEL012736-RD	ribosomal protein l15	down	2.68727	0.000821645	1.41237e-05	3	F:structural constituent of ribosome; C:cytosolic large ribosomal subunit; P:translation
CUST_1846_PI424980000	AAEL002263-RB	kda midgut protein	down	2.69274	0.00143106	7.9255e-05	2	F:molecular_function; C:cellular_component
CUST_3519_PI424980000	AAEL011757-RA	cg6123 cg6123-pa	down	2.69295	0.00293093	0.000349155	0	-
CUST_1786_PI424980000	AAEL009023-RA	rnmtl1 protein	down	2.70007	0.00108445	3.21335e-05	3	F:RNA binding; F:RNA methyltransferase activity; P:RNA processing
CUST_5827_PI424980000	AAEL003114-RA	hypothetical protein AaeL_AAEL003114 [Aedes aegypti]	down	2.70023	0.00560201	0.00105382	0	-
CUST_11222_PI424980000	AAEL012990-RA	mrg-binding protein	down	2.70433	0.00157078	9.68309e-05	2	P:regulation of transcription; C:H4/H2A histone acetyltransferase complex
CUST_11720_PI424980000	AAEL001155-RA	52 kda repressor of the inhibitor of the protein kinase-like	down	2.70438	0.00289093	0.000340952	1	F:nucleic acid binding
CUST_1588_PI424980000	AAEL015337-RA	neutral alpha-glucosidase ab	down	2.71647	0.00448972	0.000732276	2	F:alpha-glucosidase activity; P:carbohydrate metabolic process
CUST_11613_PI424980000	AAEL004585-RA	secreted protein precursor	down	2.72176	0.00280928	0.000323725	0	-
CUST_8690_PI424980000	AAEL009962-RA	hypothetical protein AaeL_AAEL009962 [Aedes aegypti]	down	2.72195	0.00112212	3.61279e-05	3	F:ARF GTPase activator activity; P:regulation of ARF GTPase activity; F:zinc ion binding
CUST_4362_PI424980000	AAEL009966-RA	envelope protein	down	2.72454	0.00391692	0.000584238	0	-
CUST_223_PI424980000	AAEL000545-RA	carboxylesterase	down	2.73235	0.00418722	0.000652774	2	F:hydrolase activity; P:metabolic process
CUST_3039_PI424980000	AAEL001047-RA	adenylate cyclase	down	2.73274	0.00467887	0.000779503	1	P:transmembrane transport
CUST_3147_PI424980000	AAEL005413-RA	mitochondrial ribosomal protein s11	down	2.74334	0.00523986	0.00094359	3	C:ribosome; F:structural constituent of ribosome; P:translation
CUST_1400_PI424980000	AAEL008436-RA	ohcu decarboxylase	down	2.74554	0.00396443	0.000596802	1	P:allantoin biosynthetic process
CUST_3757_PI424980000	AAEL004100-RA	gtp-binding protein parf	down	2.74883	0.00132462	6.1232e-05	1	F:nucleotide binding
CUST_1845_PI424980000	AAEL002263-RA	kda midgut protein	down	2.7524	0.00167622	0.000110142	0	-
CUST_10461_PI424980000	AAEL009164-RA	trna delta -isopentenylpyrophosphate transferase	down	2.75979	0.00137119	6.98117e-05	5	F:tRNA isopentenyltransferase activity; C:intracellular; F:ATP binding; F:zinc ion binding; P:tRNA processing
CUST_796_PI424980000	AAEL012783-RA	protease m1 zinc metalloprotease	down	2.76245	0.00136385	6.82116e-05	4	F:metallopeptidase activity; P:proteolysis; F:zinc ion binding; F:aminopeptidase activity
CUST_9292_PI424980000	AAEL003349-RA	nadph-cytochrome p450 reductase	down	2.76733	0.00131878	5.9245e-05	6	C:endoplasmic reticulum membrane; C:lipid particle; F:NADPH-hemoprotein reductase activity; F:iron ion binding; F:FMN binding; P:oxidation reduction
CUST_6886_PI424980000	AAEL011180-RA	isoform b	down	2.77107	0.00589932	0.00113738	0	-
CUST_1109_PI424980000	AAEL007926-RA	retinoid-inducible serine carboxypeptidase	down	2.78341	0.00457282	0.000753677	2	F:serine-type carboxypeptidase activity; P:proteolysis
CUST_275_PI424980000	AAEL013096-RA	aldo-keto reductase	down	2.78557	0.00291488	0.000345393	2	P:oxidation reduction; F:oxidoreductase activity
CUST_3878_PI424980000	AAEL005687-RA	protein serine threonine	down	2.78939	0.00915599	0.00223047	1	F:kinase activity
CUST_10753_PI424980000	AAEL002481-RA	mucin-like peritrophin	down	2.79186	0.00176572	0.00012908	3	C:extracellular region; F:chitin binding; P:chitin metabolic process
CUST_9858_PI424980000	AAEL007439-RA	myosin light chain	down	2.79618	0.00108962	3.30449e-05	4	C:unconventional myosin complex; F:myosin heavy chain binding; F:calcium ion binding; F:ATPase activity, coupled
CUST_12477_PI424980000	AAEL007059-RA	membrane protein	down	2.80161	0.00967745	0.00242368	1	C:membrane
CUST_12971_PI424980000	AAEL012282-RB	prohibitin	down	2.8077	0.000780153	1.11488e-05	2	C:lipid particle; C:membrane
CUST_12068_PI424980000	AAEL006001-RA	isoform a	down	2.81052	0.00390977	0.000581235	0	-
CUST_4227_PI424980000	AAEL001425-RA	quijote	down	2.81827	0.000379573	1.39189e-06	1	F:zinc ion binding
CUST_8752_PI424980000	AAEL003641-RA	sodium shloride dependent amino acid transporter	down	2.82791	0.00216567	0.000199396	3	C:integral to plasma membrane; F:neurotransmitter:sodium symporter activity; P:neurotransmitter transport
CUST_6997_PI424980000	AAEL003908-RA	nup107	down	2.83393	0.00481171	0.000817847	2	C:nuclear pore; P:transport
CUST_1138_PI424980000	AAEL013904-RA	3-hydroxyisobutyrate dehydrogenase	down	2.83929	0.00592672	0.0011501	8	F:NAD or NADH binding; C:lipid particle; F:3-hydroxyisobutyrate dehydrogenase activity; P:oxidation reduction; P:pentose-phosphate shunt; F:phosphogluconate dehydrogenase (decarboxylating) activity; P:valine metabolic process; C:mitochondrion
CUST_4539_PI424980000	AAEL003412-RA	nuclear lim interactor-interacting factor (nli-interacting factor) (nli-if)	down	2.84021	0.0017706	0.000130186	1	F:phosphatase activity
CUST_4528_PI424980000	AAEL000287-RA	oocyte zinc finger protein xlcof22	down	2.85653	0.00178699	0.000133324	2	C:nucleus; F:zinc ion binding
CUST_14011_PI424980000	AAEL007490-RB	cytochrome c oxidase polypeptide viii	down	2.86825	0.00201451	0.000171164	1	F:cytochrome-c oxidase activity
CUST_10158_PI424980000	AAEL011282-RA	ribosomal rna small subunit methyltransferase b	down	2.87836	0.00772234	0.00171915	4	C:nucleolus; F:S-adenosylmethionine-dependent methyltransferase activity; F:RNA binding; P:rRNA processing
CUST_12764_PI424980000	AAEL014664-RA	amp dependent coa ligase	down	2.88379	0.0022524	0.000213632	2	F:ligase activity; P:metabolic process
CUST_402_PI424980000	AAEL001069-RA	histone deacetylase	down	2.88911	0.000780153	1.18685e-05	2	F:hydrolase activity; F:zinc ion binding
CUST_1106_PI424980000	AAEL002087-RA	2-oxo-4-hydroxy-4-carboxy-5-ureidoimidazoline decarboxylase	down	2.90804	0.00262627	0.000285968	1	P:allantoin biosynthetic process
CUST_9405_PI424980000	AAEL009240-RA	neurotactin	down	2.94424	0.00382171	0.000562461	5	P:central nervous system development; C:plasma membrane; P:axon guidance; C:membrane part; P:axonal fasciculation
CUST_7127_PI424980000	AAEL012725-RA	chromatin assembly factor-1 p180 subunit	down	2.95412	0.00552988	0.00103363	0	-
CUST_12514_PI424980000	AAEL004716-RA	chromodomain helicase dna binding protein	down	2.95663	0.00960096	0.00239786	12	C:polytene chromosome puff; C:polytene chromosome interband; F:ATP-dependent helicase activity; P:chromatin assembly or disassembly; P:fertilization, exchange of chromosomal proteins; P:imaginal disc-derived wing morphogenesis; F:DNA binding; F:ATP binding; C:chromatin; P:oogenesis; F:chromatin binding; C:nucleus
CUST_2505_PI424980000	AAEL003835-RB	eukaryotic translation initiation factor 5a	down	2.96124	0.00122163	4.87926e-05	10	F:translation initiation factor activity; F:translation elongation factor activity; F:RNA binding; P:translational frameshifting; P:salivary gland cell autophagic cell death; P:peptidyl-lysine modification to hypusine; P:positive regulation of translational termination; F:ribosome binding; P:positive regulation of translational elongation; C:cytoplasm
CUST_13645_PI424980000	AAEL007777-RA	vacuolar atp synthase subunit s1	down	2.96161	0.00112212	3.62391e-05	4	F:hydrogen ion transporting ATP synthase activity, rotational mechanism; P:ATP synthesis coupled proton transport; F:proton-transporting ATPase activity, rotational mechanism; C:proton-transporting V-type ATPase, V1 domain
CUST_5388_PI424980000	AAEL012283-RA	diaphanous	down	2.97225	0.00226394	0.000216073	19	P:maintenance of protein location in cell; P:protein secretion; P:actin filament organization; C:adherens junction; P:spindle assembly; P:regulation of embryonic cell shape; C:actomyosin contractile ring; P:spermatogenesis; P:pole cell formation; C:cleavage furrow; P:cytokinesis, actomyosin contractile ring assembly; F:actin binding; P:pseudocleavage during syncytial blastoderm formation; C:actin…
CUST_6330_PI424980000	AAEL015472-RA	golgi-associated plant pathogenesis-related protein 1	down	2.97354	0.00672761	0.00141287	1	C:extracellular region
CUST_8578_PI424980000	AAEL008581-RC	hypothetical protein AaeL_AAEL008581 [Aedes aegypti]	down	2.978	0.00249636	0.000258733	0	-
CUST_2506_PI424980000	AAEL003835-RC	eukaryotic translation initiation factor 5a	down	3.00536	0.00344718	0.000463268	10	F:translation initiation factor activity; F:translation elongation factor activity; F:RNA binding; P:translational frameshifting; P:salivary gland cell autophagic cell death; P:peptidyl-lysine modification to hypusine; P:positive regulation of translational termination; F:ribosome binding; P:positive regulation of translational elongation; C:cytoplasm
CUST_12886_PI424980000	AAEL004906-RA	hypothetical protein AaeL_AAEL004906 [Aedes aegypti]	down	3.0149	0.00516651	0.000918665	0	-
CUST_1852_PI424980000	AAEL015372-RA	guanylate cyclase beta 1 subunit	down	3.01572	0.00843726	0.00198065	6	C:guanylate cyclase complex, soluble; P:cGMP biosynthetic process; P:intracellular signaling pathway; F:heme binding; F:guanylate cyclase activity; F:nucleotide binding
CUST_11903_PI424980000	AAEL010635-RA	zinc finger protein 271-like	down	3.02019	0.000896945	1.78678e-05	2	C:nucleus; F:zinc ion binding
CUST_8679_PI424980000	AAEL001327-RA	myb family protein	down	3.03549	0.00275313	0.000311331	0	-
CUST_2096_PI424980000	AAEL006598-RA	chymotrypsin 1	down	3.03636	0.00508365	0.000896315	2	P:proteolysis; F:serine-type endopeptidase activity
CUST_2504_PI424980000	AAEL003835-RA	eukaryotic translation initiation factor 5a	down	3.03861	0.000823903	1.44743e-05	10	F:translation initiation factor activity; F:translation elongation factor activity; F:RNA binding; P:translational frameshifting; P:salivary gland cell autophagic cell death; P:peptidyl-lysine modification to hypusine; P:positive regulation of translational termination; F:ribosome binding; P:positive regulation of translational elongation; C:cytoplasm
CUST_1117_PI424980000	AAEL012994-RA	phosphoglucose isomerase	down	3.04554	0.00180476	0.000136654	4	C:cytoplasm; P:gluconeogenesis; F:glucose-6-phosphate isomerase activity; P:glycolysis
CUST_3260_PI424980000	AAEL006736-RA	protein singed wings 2	down	3.05355	0.00087711	1.72119e-05	6	F:scavenger receptor activity; C:membrane; F:protein binding; P:response to ecdysone; P:pupariation; P:intracellular signaling pathway
CUST_1916_PI424980000	AAEL012339-RB	cell division control protein 2 cognate	down	3.05546	0.00391529	0.000583592	10	P:auxin biosynthetic process; P:protein amino acid phosphorylation; P:G1/S transition of mitotic cell cycle; F:SUMO binding; P:G2/M transition of mitotic cell cycle; P:regulation of cell cycle; F:ATP binding; P:JAK-STAT cascade; F:cyclin-dependent protein kinase activity; P:cell division
CUST_7382_PI424980000	AAEL010092-RA	hypothetical protein AaeL_AAEL010092 [Aedes aegypti]	down	3.06193	0.00113481	4.06595e-05	0	-
CUST_3659_PI424980000	AAEL011915-RA	f-box lrr protein	down	3.07003	0.00740593	0.00161321	1	F:protein binding
CUST_8577_PI424980000	AAEL008581-RB	hypothetical protein AaeL_AAEL008581 [Aedes aegypti]	down	3.07132	0.00142806	7.85572e-05	0	-
CUST_1321_PI424980000	AAEL002360-RA	chymotrypsin 1	down	3.08863	0.00460518	0.000761978	2	P:proteolysis; F:serine-type endopeptidase activity
CUST_10143_PI424980000	AAEL014198-RA	cdp-diacylglycerol--glycerol-3-phosphate 3-phosphatidyltransferase	down	3.09423	0.00112212	3.64186e-05	3	C:integral to membrane; F:CDP-alcohol phosphatidyltransferase activity; P:phospholipid biosynthetic process
CUST_978_PI424980000	AAEL005673-RA	serpin 2 plasmodium-related inhibitory serine protease inhibitor	down	3.11129	0.000347701	1.24056e-06	11	F:peptidase activity; P:dorsal/ventral axis specification; P:melanotic encapsulation of foreign target; F:serine-type endopeptidase inhibitor activity; P:response to wounding; P:negative regulation of proteolysis; P:negative regulation of melanization defense response; P:defense response to insect; C:extracellular region; P:defense response to fungus; P:Toll signaling pathway
CUST_11368_PI424980000	AAEL002855-RA	importin beta-3	down	3.12088	0.00220695	0.000205551	0	-
CUST_11337_PI424980000	AAEL007912-RA	myb family protein	down	3.13352	0.00147234	8.36666e-05	0	-
CUST_3962_PI424980000	AAEL008884-RA	hypothetical protein AaeL_AAEL008884 [Aedes aegypti]	down	3.15825	0.00398801	0.000601956	0	-
CUST_6916_PI424980000	AAEL005342-RA	isoform b	down	3.16012	0.00316624	0.000397843	0	-
CUST_6673_PI424980000	AAEL001348-RA	myb family protein	down	3.16644	0.00199675	0.000167436	0	-
CUST_6020_PI424980000	AAEL002777-RA	protein fam177a1-like	down	3.16747	0.00910055	0.00221155	3	F:molecular_function; C:cellular_component; P:biological_process
CUST_2883_PI424980000	AAEL012676-RB	3 -5 exonuclease	down	3.17829	0.00132462	6.02158e-05	4	F:nucleic acid binding; P:nucleobase, nucleoside, nucleotide and nucleic acid metabolic process; F:3'-5' exonuclease activity; C:intracellular
CUST_12457_PI424980000	AAEL014689-RA	nadph cytochrome p450	down	3.18509	0.00104098	2.84747e-05	6	C:endoplasmic reticulum; P:oxidation reduction; F:iron ion binding; F:NADPH-hemoprotein reductase activity; C:lipid particle; F:FMN binding
CUST_3992_PI424980000	AAEL000313-RA	isoform b	down	3.18886	0.00828437	0.00191633	0	-
CUST_524_PI424980000	AAEL008866-RA	pupal cuticle protein	down	3.18895	0.00134161	6.62163e-05	1	F:structural constituent of cuticle
CUST_3946_PI424980000	AAEL015119-RA	cuticle protein	down	3.19957	0.00565669	0.00106806	1	F:structural constituent of cuticle
CUST_8791_PI424980000	AAEL000672-RA	cyclin a	down	3.20456	0.00585377	0.00112434	12	C:fusome; P:mitotic sister chromatid segregation; P:G2/M transition of mitotic cell cycle; P:negative regulation of mitotic metaphase/anaphase transition; F:cyclin-dependent protein kinase regulator activity; P:regulation of mitotic cell cycle, embryonic; C:nuclear cyclin-dependent protein kinase holoenzyme complex; P:asymmetric neuroblast division; C:spectrosome; P:peripheral nervous system deve…
CUST_13385_PI424980000	AAEL009487-RA	hypothetical protein AaeL_AAEL009487 [Aedes aegypti]	down	3.20705	0.00274636	0.000309848	0	-
CUST_5572_PI424980000	AAEL004191-RA	selenocysteine-specific elongation factor	down	3.24582	0.00302632	0.000367417	4	F:translation elongation factor activity; F:GTP binding; P:translational readthrough; F:GTPase activity
CUST_1843_PI424980000	AAEL009326-RA	fragile x mental retardation syndrome-related protein	down	3.25434	0.00201451	0.000173583	29	P:axon guidance; P:negative regulation of translation; P:pole cell formation; P:regulation of cell proliferation; P:negative regulation of synaptogenesis; P:mushroom body development; P:olfactory learning; P:neurotransmitter secretion; C:RNA-induced silencing complex; F:protein self-association; P:larval locomotory behavior; P:male courtship behavior; P:long-term memory; P:oocyte dorsal/ventral a…
CUST_6927_PI424980000	AAEL013782-RA	hypothetical protein AaeL_AAEL013782 [Aedes aegypti]	down	3.26226	0.00353393	0.000488362	2	F:molecular_function; P:biological_process
CUST_10657_PI424980000	AAEL002949-RA	Osiris, putative [Aedes aegypti]	down	3.26538	0.00440309	0.000706974	0	-
CUST_12515_PI424980000	AAEL004716-RB	chromodomain helicase dna binding protein	down	3.27634	0.00783911	0.00176128	12	C:polytene chromosome puff; C:polytene chromosome interband; F:ATP-dependent helicase activity; P:chromatin assembly or disassembly; P:fertilization, exchange of chromosomal proteins; P:imaginal disc-derived wing morphogenesis; F:DNA binding; F:ATP binding; C:chromatin; P:oogenesis; F:chromatin binding; C:nucleus
CUST_10941_PI424980000	AAEL013717-RA	sphingomyelin phosphodiesterase	down	3.27932	0.000867001	1.6412e-05	2	F:sphingomyelin phosphodiesterase activity; P:sphingomyelin catabolic process
CUST_8154_PI424980000	AAEL012719-RA	cdp-diacylglycerol--glycerol-3-phosphate 3-phosphatidyltransferase	down	3.28118	0.00147234	8.39731e-05	3	C:integral to membrane; F:CDP-alcohol phosphatidyltransferase activity; P:phospholipid biosynthetic process
CUST_9175_PI424980000	AAEL008873-RA	pupal cuticle protein	down	3.28966	0.000687832	6.27161e-06	1	F:structural constituent of cuticle
CUST_10239_PI424980000	AAEL012638-RA	nuclease harbi1-like	down	3.29483	0.00374593	0.000543019	0	-
CUST_4425_PI424980000	AAEL011507-RA	zinc finger protein	down	3.30915	0.000908222	1.94199e-05	4	F:DNA binding; C:nucleus; F:zinc ion binding; P:regulation of transcription, DNA-dependent
CUST_10817_PI424980000	AAEL011587-RA	ribosomal protein l27e	down	3.30951	0.00103175	2.75953e-05	3	C:ribosome; F:structural constituent of ribosome; P:translation
CUST_1013_PI424980000	AAEL011616-RA	serine protease	down	3.31159	0.00279494	0.000318828	3	P:proteolysis; F:serine-type endopeptidase activity; F:sugar binding
CUST_13931_PI424980000	AAEL003465-RA	transcription factor sp8	down	3.32863	0.00108962	3.30276e-05	3	F:nucleic acid binding; C:intracellular; F:zinc ion binding
CUST_4724_PI424980000	AAEL010954-RA	cg8675-pa	down	3.32952	0.000750116	1.01106e-05	0	-
CUST_9835_PI424980000	AAEL000984-RA	isoform b	down	3.33229	0.00323921	0.000416233	14	F:Rho guanyl-nucleotide exchange factor activity; P:mesodermal cell migration; P:regulation of cell shape; P:spindle assembly; P:regulation of axonogenesis; P:Malpighian tubule morphogenesis; P:establishment of protein localization; P:cell adhesion; P:cytokinesis, actomyosin contractile ring assembly; P:peripheral nervous system development; P:regulation of Rho protein signal transduction; P:cyto…
CUST_2882_PI424980000	AAEL012676-RA	3 -5 exonuclease	down	3.33569	0.00201451	0.000173364	4	F:nucleic acid binding; P:nucleobase, nucleoside, nucleotide and nucleic acid metabolic process; F:3'-5' exonuclease activity; C:intracellular
CUST_10185_PI424980000	AAEL012401-RA	short-chain dehydrogenase	down	3.33862	0.00131697	5.80826e-05	3	F:oxidoreductase activity; P:oxidation reduction; F:binding
CUST_11723_PI424980000	AAEL015118-RA	hypothetical protein AaeL_AAEL015118 [Aedes aegypti]	down	3.34541	0.0017054	0.00011544	0	-
CUST_4767_PI424980000	AAEL003963-RA	calpain b	down	3.37401	0.00565669	0.00106855	6	C:membrane; C:cytoplasm; P:proteolysis; F:calcium-dependent cysteine-type endopeptidase activity; F:calcium ion binding; P:protein autoprocessing
CUST_8854_PI424980000	AAEL007386-RA	acid-sensitive two pore domain k+ channel dtask-7	down	3.37455	0.00245219	0.000246306	3	C:integral to membrane; P:potassium ion transport; F:potassium channel activity
CUST_10375_PI424980000	AAEL005886-RA	angiomotin	down	3.37616	0.000690517	6.71263e-06	0	-
CUST_3591_PI424980000	AAEL012400-RA	hydroxybutyrate dehydrogenase	down	3.41163	0.000317519	8.49654e-07	3	F:oxidoreductase activity; P:oxidation reduction; F:binding
CUST_2711_PI424980000	AAEL001115-RA	peroxisomal integral membrane protein	down	3.42226	0.00291557	0.00034617	2	F:zinc ion binding; F:protein binding
CUST_10642_PI424980000	AAEL003944-RA	serine protease	down	3.43201	0.00124461	5.16842e-05	2	F:serine-type endopeptidase activity; P:proteolysis
CUST_3622_PI424980000	AAEL006528-RA	hypothetical protein AaeL_AAEL006528 [Aedes aegypti]	down	3.44404	0.00201451	0.000173138	0	-
CUST_11264_PI424980000	AAEL008869-RA	pupal cuticle protein	down	3.44695	0.0012733	5.35064e-05	1	F:structural constituent of cuticle
CUST_2606_PI424980000	AAEL004234-RA	cdgsh iron-sulfur domain-containing protein 2 homolog	down	3.45218	0.000698851	8.03718e-06	4	F:metal ion binding; C:integral to membrane; C:endoplasmic reticulum membrane; F:2 iron, 2 sulfur cluster binding
CUST_11696_PI424980000	AAEL002948-RA	frataxin-like protein	down	3.45818	0.00612605	0.00120675	3	P:cellular iron ion homeostasis; P:response to hydrogen peroxide; C:mitochondrion
CUST_1399_PI424980000	AAEL011500-RC	cdc42 protein	down	3.48403	0.00215251	0.000196997	9	P:mesoderm development; P:regulation of cell shape; P:small GTPase mediated signal transduction; C:intracellular; P:border follicle cell migration; P:cell adhesion; F:GTPase activity; F:GTP binding; P:response to DNA damage stimulus
CUST_3481_PI424980000	AAEL009917-RA	isoleucyl trna synthetase	down	3.50159	0.0024333	0.000242995	6	C:cytoplasm; P:auxin biosynthetic process; F:ATP binding; P:tRNA aminoacylation for protein translation; F:isoleucine-tRNA ligase activity; F:zinc ion binding
CUST_13916_PI424980000	AAEL012247-RA	scy1-like 2	down	3.50281	0.00100043	2.42919e-05	5	P:protein amino acid phosphorylation; F:protein kinase activity; C:intracellular membrane-bounded organelle; C:cytoplasmic part; F:ATP binding
CUST_5352_PI424980000	AAEL014838-RA	ribosomal protein l27e	down	3.50583	0.00149884	8.79397e-05	3	C:ribosome; F:structural constituent of ribosome; P:translation
CUST_6016_PI424980000	AAEL010334-RA	phosphatidylinositol transfer protein	down	3.55622	0.00103175	2.76088e-05	3	C:intracellular; P:transport; F:transporter activity
CUST_6238_PI424980000	AAEL001611-RA	protein g12	down	3.55787	0.00101241	2.669e-05	0	-
CUST_10556_PI424980000	AAEL008526-RA	zinc finger	down	3.56088	0.00108445	3.088e-05	2	C:nucleus; F:zinc ion binding
CUST_3230_PI424980000	AAEL007776-RA	kda secreted protein -1	down	3.57233	0.00138235	7.16518e-05	0	-
CUST_2191_PI424980000	AAEL008124-RA	possible rna	down	3.57295	0.00101076	2.59989e-05	2	P:tRNA methylation; F:tRNA (adenine-N1-)-methyltransferase activity
CUST_4875_PI424980000	AAEL012978-RA	isoform a	down	3.57615	0.00796266	0.00181034	0	-
CUST_2318_PI424980000	AAEL008550-RA	zinc finger	down	3.62752	0.00198162	0.000163793	2	C:nucleus; F:zinc ion binding
CUST_10320_PI424980000	AAEL011141-RA	zinc finger and btb domain-containing protein 38-like	down	3.63828	0.00410961	0.000631307	2	C:nucleus; F:zinc ion binding
CUST_6229_PI424980000	AAEL014020-RA	importin beta-3	down	3.63945	0.00155371	9.39309e-05	0	-
CUST_11894_PI424980000	AAEL009638-RA	hypothetical protein AaeL_AAEL009638 [Aedes aegypti]	down	3.66336	0.00666357	0.00138444	0	-
CUST_9731_PI424980000	AAEL000780-RA	amino acid transporter	down	3.69809	0.00467887	0.000779487	3	C:integral to membrane; P:amino acid transport; F:amino acid transmembrane transporter activity
CUST_8091_PI424980000	AAEL010896-RA	wd-repeat protein	down	3.72669	0.00147734	8.46882e-05	2	C:precatalytic spliceosome; P:nuclear mRNA splicing, via spliceosome
CUST_13515_PI424980000	AAEL011692-RA	dna-directed rna polymerase ii largest subunit	down	3.73912	0.00043068	1.79272e-06	6	F:DNA-directed RNA polymerase activity; F:DNA binding; P:transcription; F:ribonucleoside binding; C:nucleus; F:zinc ion binding
CUST_7337_PI424980000	AAEL009906-RA	hypothetical protein AaeL_AAEL009906 [Aedes aegypti]	down	3.77525	0.00109417	3.33547e-05	1	F:protein binding
CUST_9015_PI424980000	AAEL013681-RA	hypothetical protein AaeL_AAEL013681 [Aedes aegypti]	down	3.78482	0.00312693	0.000390169	0	-
CUST_3706_PI424980000	AAEL006000-RC	cytochrome c subunit	down	3.81628	0.00112212	3.60929e-05	3	F:electron carrier activity; F:cytochrome-c oxidase activity; C:mitochondrial respiratory chain
CUST_4359_PI424980000	AAEL014334-RA	isoform c	down	3.82419	0.00139684	7.53101e-05	0	-
CUST_3180_PI424980000	AAEL011803-RA	prohibitin, putative [Aedes aegypti]	down	3.83277	0.00258355	0.000279246	2	C:integral to membrane; P:phagocytosis, engulfment
CUST_5542_PI424980000	AAEL001591-RA	zinc finger protein 271-like	down	3.83414	0.000823903	1.43931e-05	3	F:zinc ion binding; F:nucleic acid binding; C:intracellular
CUST_573_PI424980000	AAEL004048-RA	unc93a protein	down	3.83471	0.00215251	0.000196825	2	P:transmembrane transport; C:plasma membrane
CUST_11348_PI424980000	AAEL009434-RA	hypothetical protein AaeL_AAEL009434 [Aedes aegypti]	down	3.83703	0.00690272	0.0014654	0	-
CUST_7594_PI424980000	AAEL012737-RA	hypothetical protein AaeL_AAEL012737 [Aedes aegypti]	down	3.84423	0.00365722	0.000523392	1	F:transferase activity, transferring acyl groups other than amino-acyl groups
CUST_10263_PI424980000	AAEL002045-RA	zinc finger protein 75	down	3.85636	0.00168543	0.000113254	2	C:intracellular; F:zinc ion binding
CUST_3983_PI424980000	AAEL000470-RA	sorting nexin	down	3.86686	0.00937585	0.00231767	0	-
CUST_8224_PI424980000	AAEL002857-RA	saccharopine dehydrogenase domain-containing protein	down	3.8854	0.00114036	4.17039e-05	4	P:metabolic process; C:lipid particle; F:binding; F:catalytic activity
CUST_9400_PI424980000	AAEL015260-RA	phosphatidylethanolamine-binding protein	down	3.90337	0.00146197	8.20977e-05	0	-
CUST_4405_PI424980000	AAEL005554-RA	tpa_inf: hdc05896	down	3.90692	0.00034527	1.06079e-06	0	-
CUST_7202_PI424980000	AAEL001802-RA	tep1	down	3.90875	0.00552444	0.00103152	3	C:extracellular space; F:protein binding; F:endopeptidase inhibitor activity
CUST_12112_PI424980000	AAEL011576-RA	selenocysteine insertion sequence-binding protein 2	down	3.92858	0.00263041	0.000286764	1	F:mRNA 3'-UTR binding
CUST_5810_PI424980000	AAEL007481-RA	gdp-fucose transporter	down	3.96087	0.00142164	7.77746e-05	7	P:compound eye development; P:Golgi vesicle transport; P:transmembrane transport; C:Golgi-associated vesicle; F:GDP-fucose transmembrane transporter activity; P:GDP-fucose transport; C:integral to membrane
CUST_2495_PI424980000	AAEL010920-RA	protein g12	down	4.02232	0.000780153	1.13229e-05	0	-
CUST_2288_PI424980000	AAEL000016-RA	dihydrofolate reductase	down	4.03408	0.00488159	0.000836823	3	F:molecular_function; P:biological_process; C:cellular_component
CUST_5349_PI424980000	AAEL009511-RA	zinc finger protein 571	down	4.03552	0.00257435	0.000277846	3	F:nucleic acid binding; C:intracellular; F:zinc ion binding
CUST_10735_PI424980000	AAEL014531-RA	arsenite inducuble rna associated protein aip-1	down	4.04575	0.00455808	0.00074944	1	F:zinc ion binding
CUST_7338_PI424980000	AAEL009906-RB	hypothetical protein AaeL_AAEL009906 [Aedes aegypti]	down	4.05122	0.00231091	0.000222159	1	F:protein binding
CUST_1787_PI424980000	AAEL002517-RA	nucleocapsid protein	down	4.0667	0.000725614	9.06119e-06	2	C:viral nucleocapsid; F:nucleic acid binding
CUST_13278_PI424980000	AAEL011244-RA	surfeit locus protein	down	4.15077	0.000934655	2.05643e-05	5	P:respiratory chain complex IV assembly; P:phototaxis; F:heme transporter activity; P:visual behavior; P:instar larval development
CUST_5578_PI424980000	AAEL002535-RA	nucleoprotein n	down	4.18062	0.00108445	3.09648e-05	2	C:viral nucleocapsid; F:nucleic acid binding
CUST_12166_PI424980000	AAEL005732-RA	short-chain specific acyl- mitochondrial	down	4.22512	0.00331567	0.000435748	3	F:FAD binding; P:oxidation reduction; F:acyl-CoA dehydrogenase activity
CUST_5323_PI424980000	AAEL005401-RA	cellular repressor of e1a-stimulated isoform a	down	4.23771	0.00112804	3.92412e-05	4	C:nucleus; F:protein binding; F:transcription repressor activity; F:FMN binding
CUST_1788_PI424980000	AAEL002517-RB	nucleocapsid protein	down	4.23817	0.00129191	5.4622e-05	2	C:viral nucleocapsid; F:nucleic acid binding
CUST_12447_PI424980000	AAEL002267-RA	hypothetical protein AaeL_AAEL002267 [Aedes aegypti]	down	4.25302	0.00108445	3.23852e-05	1	F:receptor activity
CUST_7407_PI424980000	AAEL002018-RA	hypothetical protein AaeL_AAEL002018 [Aedes aegypti]	down	4.25472	0.000542836	3.17416e-06	0	-
CUST_5759_PI424980000	AAEL006968-RA	hypothetical protein AaeL_AAEL006968 [Aedes aegypti]	down	4.2718	0.00112212	3.49447e-05	0	-
CUST_5806_PI424980000	AAEL005132-RA	transcription factor adf-1	down	4.31927	0.00952706	0.00236807	1	F:DNA binding
CUST_280_PI424980000	AAEL015002-RA	aldo-keto reductase	down	4.33871	0.00238066	0.00023554	2	P:oxidation reduction; F:oxidoreductase activity
CUST_7161_PI424980000	AAEL015661-RA	sterol carrier protein-	down	4.33921	0.00235353	0.000229989	1	F:sterol binding
CUST_11964_PI424980000	AAEL000733-RB	hydroxysteroid dehydrogenase	down	4.39105	0.00147234	8.39959e-05	4	P:steroid biosynthetic process; P:oxidation reduction; F:binding; F:3-beta-hydroxy-delta5-steroid dehydrogenase activity
CUST_4659_PI424980000	AAEL001833-RA	juvenile hormone-inducible	down	4.40019	0.00185178	0.000142783	0	-
CUST_11306_PI424980000	AAEL005515-RB	heterogeneous nuclear ribonucleoprotein	down	4.40187	0.0030392	0.000371474	23	P:nuclear-transcribed mRNA catabolic process, nonsense-mediated decay; C:chromatin; P:regulation of alternative nuclear mRNA splicing, via spliceosome; P:negative regulation of translation; C:omega speckle; F:nucleotide binding; P:mRNA export from nucleus; P:oocyte microtubule cytoskeleton organization; F:mRNA 3'-UTR binding; P:oocyte localization during germarium-derived egg chamber formation; C…
CUST_4276_PI424980000	AAEL011846-RA	hypothetical protein AaeL_AAEL011846 [Aedes aegypti]	down	4.40467	0.00637234	0.00129089	0	-
CUST_5325_PI424980000	AAEL005401-RC	cellular repressor of e1a-stimulated isoform a	down	4.4081	0.00113399	3.98081e-05	3	C:nucleus; F:protein binding; F:FMN binding
CUST_6970_PI424980000	AAEL009002-RA	cg13934	down	4.4927	0.00179918	0.000136053	1	F:structural constituent of cuticle
CUST_5811_PI424980000	AAEL013611-RA	amp dependent ligase	down	4.49558	0.00100043	2.39001e-05	2	F:ligase activity; P:metabolic process
CUST_1275_PI424980000	AAEL000261-RA	zinc finger protein 705a	down	4.51277	0.00114842	4.26077e-05	3	F:nucleic acid binding; C:nucleus; F:zinc ion binding
CUST_4055_PI424980000	AAEL010588-RA	pleiotropic regulator 1	down	4.57471	0.000992409	2.25492e-05	5	P:Golgi organization; C:precatalytic spliceosome; C:cytosol; P:nuclear mRNA splicing, via spliceosome; C:catalytic step 2 spliceosome
CUST_3463_PI424980000	AAEL013919-RA	hypothetical protein AaeL_AAEL013919 [Aedes aegypti]	down	4.63357	0.00194272	0.000156565	0	-
CUST_5324_PI424980000	AAEL005401-RB	cellular repressor of e1a-stimulated isoform a	down	4.67853	0.00119364	4.67224e-05	4	C:nucleus; F:protein binding; F:transcription repressor activity; F:FMN binding
CUST_815_PI424980000	AAEL003317-RA	alkaline phosphatase	down	4.76107	0.00160409	0.000101791	2	P:metabolic process; F:alkaline phosphatase activity
CUST_8807_PI424980000	AAEL002641-RA	hypothetical protein AaeL_AAEL002641 [Aedes aegypti]	down	4.76753	0.00573382	0.00108937	0	-
CUST_262_PI424980000	AAEL009134-RA	aldo-keto reductase	down	4.77962	0.00152634	9.13687e-05	2	F:oxidoreductase activity; P:oxidation reduction
CUST_12759_PI424980000	AAEL014029-RA	t1 st2 receptor binding protein	down	4.84172	0.00113481	4.03657e-05	3	F:receptor activity; P:transport; C:integral to membrane
CUST_6574_PI424980000	AAEL003439-RA	death executioner caspase related to apopain yama	down	4.92812	0.0025455	0.000272904	4	P:apoptosis; C:cytoplasm; P:proteolysis; F:cysteine-type endopeptidase activity
CUST_3566_PI424980000	AAEL014002-RA	wd repeat-containing protein mio-b	down	4.93727	0.00132462	6.25144e-05	0	-
CUST_13335_PI424980000	AAEL000935-RA	hypothetical protein AaeL_AAEL011846 [Aedes aegypti]	down	4.97208	0.00374059	0.000540514	0	-
CUST_12799_PI424980000	AAEL009888-RA	bumetanide-sensitive na-k-cl cotransport	down	4.9812	0.00131878	5.89194e-05	7	F:amino acid transmembrane transporter activity; P:transmembrane transport; P:amino acid transport; C:integral to membrane; F:sodium:potassium:chloride symporter activity; P:sodium ion transport; P:chloride transport
CUST_8388_PI424980000	AAEL002467-RA	mucin-like peritrophin	down	4.98312	0.00100043	2.41279e-05	3	C:extracellular region; F:chitin binding; P:chitin metabolic process
CUST_4820_PI424980000	AAEL014443-RA	hypothetical protein AaeL_AAEL014443 [Aedes aegypti]	down	5.02305	0.000347701	1.21755e-06	0	-
CUST_4028_PI424980000	AAEL000748-RA	viral a-type inclusion protein	down	5.12096	0.00150409	8.89354e-05	3	C:integral to membrane; F:signal transducer activity; P:signal transduction
CUST_12043_PI424980000	AAEL008159-RA	short-chain dehydrogenase	down	5.14607	0.000780153	1.21258e-05	3	F:oxidoreductase activity; P:oxidation reduction; F:binding
CUST_13859_PI424980000	AAEL004190-RA	hypothetical protein AaeL_AAEL004190 [Aedes aegypti]	down	5.19529	0.00440309	0.00070682	0	-
CUST_9599_PI424980000	AAEL000379-RA	cysteine-rich venom	down	5.25239	0.00554998	0.00103852	2	F:receptor activity; F:peptidase activity
CUST_13141_PI424980000	AAEL013197-RA	chitin-binding protein	down	5.28278	0.00101076	2.6446e-05	1	C:viral capsid
CUST_1307_PI424980000	AAEL008149-RA	coiled-coil-helix-coiled-coil-helix domain-containing protein 8	down	5.47508	0.000698851	8.12959e-06	2	P:translation; F:aminoacyl-tRNA hydrolase activity
CUST_4939_PI424980000	AAEL015639-RA	transferrin precursor	down	5.49969	0.0011821	4.53178e-05	4	P:cellular iron ion homeostasis; F:ferric iron binding; C:extracellular region; P:iron ion transport
CUST_10655_PI424980000	AAEL012927-RB	hypothetical protein AaeL_AAEL012927 [Aedes aegypti]	down	5.55414	0.00122107	4.8525e-05	0	-
CUST_6129_PI424980000	AAEL003029-RA	hypothetical protein AaeL_AAEL003029 [Aedes aegypti]	down	5.57658	0.000513936	2.86708e-06	0	-
CUST_10542_PI424980000	AAEL002501-RA	protein disulfide	down	5.67294	0.00793608	0.00179879	2	P:cell redox homeostasis; F:isomerase activity
CUST_5799_PI424980000	AAEL004653-RA	transcription elongation factor b polypeptide 1	down	5.70461	0.00119364	4.6542e-05	12	C:cytosol; F:translation elongation factor activity; P:ubiquitin-dependent protein catabolic process; P:regulation of transcription from RNA polymerase II promoter; C:transcription elongation factor complex; F:ubiquitin-protein ligase activity; F:protein binding; F:transcription elongation regulator activity; P:interspecies interaction between organisms; C:VCB complex; P:dendrite morphogenesis; F…
CUST_10654_PI424980000	AAEL012927-RA	hypothetical protein AaeL_AAEL012927 [Aedes aegypti]	down	5.76654	0.00113399	3.9672e-05	0	-
CUST_14142_PI424980000	AAEL005251-RA	isoform a	down	5.8397	0.00177362	0.000131132	3	P:catecholamine metabolic process; P:histidine catabolic process; F:dopamine beta-monooxygenase activity
CUST_1755_PI424980000	AAEL011989-RA	signal peptide peptidase	down	5.85337	0.000827491	1.54181e-05	11	F:aspartic endopeptidase activity, intramembrane cleaving; F:zinc ion binding; C:integral to membrane; P:regulation of transcription; P:RNA splicing; F:protein binding; F:transcription factor activity; P:open tracheal system development; P:membrane protein proteolysis; C:endoplasmic reticulum; C:nucleus
CUST_261_PI424980000	AAEL007868-RA	cg3560	down	5.88302	0.000476295	2.24562e-06	3	C:mitochondrial respiratory chain complex III; F:ubiquinol-cytochrome-c reductase activity; P:mitochondrial electron transport, ubiquinol to cytochrome c
CUST_3335_PI424980000	AAEL004592-RA	tyrosine-protein kinase src64b	down	5.89759	0.00331567	0.000436065	19	F:protein binding; P:mushroom body development; P:olfactory learning; P:germarium-derived female germ-line cyst encapsulation; P:cellularization; P:auxin biosynthetic process; F:protein tyrosine kinase activity; P:female germline ring canal formation, actin assembly; P:regulation of actin polymerization or depolymerization; C:germline ring canal; P:dorsal closure; P:JNK cascade; P:female germline…
CUST_2611_PI424980000	AAEL011474-RA	hypothetical protein AaeL_AAEL011474 [Aedes aegypti]	down	5.90743	0.00282227	0.000327819	0	-
CUST_5628_PI424980000	AAEL002753-RA	zinc finger protein	down	5.91338	0.0011427	4.22427e-05	4	F:DNA binding; C:nucleus; F:zinc ion binding; P:regulation of transcription, DNA-dependent
CUST_1756_PI424980000	AAEL011989-RB	signal peptide peptidase	down	5.98848	0.00101076	2.64323e-05	11	F:aspartic endopeptidase activity, intramembrane cleaving; F:zinc ion binding; C:integral to membrane; P:regulation of transcription; P:RNA splicing; F:protein binding; F:transcription factor activity; P:open tracheal system development; P:membrane protein proteolysis; C:endoplasmic reticulum; C:nucleus
CUST_1188_PI424980000	AAEL011797-RA	venom allergen 5	down	6.02077	0.00784279	0.00176288	1	C:extracellular region
CUST_1855_PI424980000	AAEL009036-RA	hypothetical protein AaeL_AAEL009036 [Aedes aegypti]	down	6.02185	0.00199257	0.000165435	0	-
CUST_3994_PI424980000	AAEL011397-RA	hypothetical protein AaeL_AAEL011397 [Aedes aegypti]	down	6.02267	0.00199188	0.000164839	0	-
CUST_13910_PI424980000	AAEL008859-RA	adenylate cyclase	down	6.0561	0.00238066	0.000235943	4	P:cyclic nucleotide biosynthetic process; P:intracellular signaling pathway; F:nucleotide binding; F:phosphorus-oxygen lyase activity
CUST_10454_PI424980000	AAEL004633-RA	isoform a	down	6.06366	0.00238066	0.000234683	5	P:membrane protein ectodomain proteolysis; C:plasma membrane; P:cytoskeleton organization; P:Notch receptor processing; C:integral to membrane
CUST_9753_PI424980000	AAEL000064-RA	dopachrome conversion enzyme	down	6.17014	0.00178699	0.000133512	5	P:melanin biosynthetic process from tyrosine; P:indole derivative biosynthetic process; F:dopachrome isomerase activity; C:extracellular region; P:developmental pigmentation
CUST_13957_PI424980000	AAEL003077-RA	negative elongation factor e	down	6.17339	0.00160409	0.000101616	5	F:translation elongation factor activity; F:mRNA binding; C:transcriptional repressor complex; P:negative regulation of transcription from RNA polymerase II promoter, mitotic; F:nucleotide binding
CUST_5798_PI424980000	AAEL005898-RA	trna-dihydrouridine synthase	down	6.2466	0.00108445	3.24581e-05	4	F:FAD binding; P:oxidation reduction; F:tRNA dihydrouridine synthase activity; P:tRNA processing
CUST_7879_PI424980000	AAEL006179-RA	tubulin alpha chain	down	6.63791	0.0044402	0.000716857	6	P:microtubule-based movement; F:GTP binding; P:protein polymerization; F:structural molecule activity; F:GTPase activity; C:microtubule
CUST_9010_PI424980000	AAEL007662-RA	casein kinase i isoform alpha	down	6.79082	0.000780153	1.10283e-05	17	C:microtubule organizing center; C:cytosol; F:peptide binding; P:Wnt receptor signaling pathway; P:auxin biosynthetic process; F:protein serine/threonine kinase activity; C:soluble fraction; F:glycoprotein binding; P:cell morphogenesis; P:cell division; F:ATP binding; F:magnesium ion binding; P:mitosis; F:phosphoprotein binding; P:signal transduction; C:condensed chromosome kinetochore; P:protein…
CUST_1804_PI424980000	AAEL010436-RA	protein g12	down	6.82888	0.00443461	0.000715076	0	-
CUST_10834_PI424980000	AAEL015637-RA	serine protease	down	6.90183	0.00887603	0.00212884	4	F:serine-type endopeptidase activity; P:positive regulation of melanization defense response; F:carboxypeptidase activity; P:proteolysis
CUST_4123_PI424980000	AAEL001764-RA	dna polymerase epsilon subunit 3	down	7.31104	0.00199675	0.000167723	5	P:DNA replication; F:sequence-specific DNA binding; C:intracellular; F:protein binding; F:nucleotidyltransferase activity
CUST_64_PI424980000	AAEL007473-RA	cytochrome p450 CYP6AH1	down	7.37105	0.000646317	5.31412e-06	4	F:heme binding; P:oxidation reduction; F:monooxygenase activity; F:electron carrier activity
CUST_4645_PI424980000	AAEL001701-RA	serine-type	down	7.5699	0.0030392	0.000369612	2	F:serine-type endopeptidase activity; P:proteolysis
CUST_6926_PI424980000	AAEL005353-RA	sugar transporter sweet1-like	down	7.6308	0.000698851	7.79179e-06	1	C:integral to membrane
CUST_538_PI424980000	AAEL003670-RA	myelinprotein expression factor	down	7.75631	0.00685749	0.00145169	6	C:cytoplasm; F:mRNA 3'-UTR binding; P:intracellular mRNA localization; P:anterior/posterior axis specification, embryo; C:nucleus; F:nucleotide binding
CUST_10945_PI424980000	AAEL011542-RA	meprin a beta-subunit	down	7.75954	0.000780153	1.22738e-05	3	F:metalloendopeptidase activity; P:proteolysis; F:zinc ion binding
CUST_809_PI424980000	AAEL003286-RA	alkaline phosphatase	down	7.90399	0.00108445	3.16713e-05	2	P:metabolic process; F:alkaline phosphatase activity
CUST_8803_PI424980000	AAEL010280-RA	microsomal triglyceride transfer protein large subunit	down	7.98297	0.00112271	3.74537e-05	2	F:lipid transporter activity; P:lipid transport
CUST_8592_PI424980000	AAEL012267-RA	macroglobulin complement	down	8.07456	0.00151207	8.96155e-05	6	F:eukaryotic cell surface binding; C:extracellular space; P:phagocytosis, engulfment; F:protein binding; F:endopeptidase inhibitor activity; P:response to yeast
CUST_14006_PI424980000	AAEL000532-RA	agap010817	down	8.28168	0.00198162	0.000163282	0	-
CUST_405_PI424980000	AAEL002183-RA	dolichyl-diphosphooligosaccharide--protein glycosyltransferase subunit dad1	down	8.51937	0.00198162	0.000162856	4	P:lysosome organization; P:anti-apoptosis; F:oligosaccharyl transferase activity; C:plasma membrane
CUST_1352_PI424980000	AAEL010642-RA	poly -binding	down	8.55	0.000687832	6.25293e-06	5	F:nucleic acid binding; C:precatalytic spliceosome; P:nuclear mRNA splicing, via spliceosome; C:catalytic step 2 spliceosome; F:nucleotide binding
CUST_11037_PI424980000	AAEL013577-RC	protein g12	down	8.56334	0.00307115	0.000378643	0	-
CUST_905_PI424980000	AAEL010196-RA	trypsin	down	8.62655	0.00925764	0.0022745	4	C:extracellular space; P:digestion; P:proteolysis; F:serine-type endopeptidase activity
CUST_10813_PI424980000	AAEL001145-RA	dual specificity protein phosphatase 7	down	8.6465	0.00518912	0.000925475	10	P:protein amino acid dephosphorylation; P:cell-cell adhesion; P:mucosal immune response; F:MAP kinase tyrosine/serine/threonine phosphatase activity; P:negative regulation of MAPKKK cascade; F:protein tyrosine phosphatase activity; P:imaginal disc-derived wing vein specification; P:maintenance of epithelial integrity, open tracheal system; C:cytoplasm; P:primary branching, open tracheal system
CUST_7423_PI424980000	AAEL010429-RA	protein g12	down	8.72233	0.00256096	0.000275317	0	-
CUST_11035_PI424980000	AAEL013577-RA	protein g12	down	9.08296	0.00280747	0.000321878	0	-
CUST_13693_PI424980000	AAEL005402-RA	hypothetical protein AaeL_AAEL005402 [Aedes aegypti]	down	9.36681	0.000698851	8.38067e-06	2	C:nucleus; F:zinc ion binding
CUST_12286_PI424980000	AAEL000165-RA	salivary cys-rich secreted peptide	down	10.0782	0.00598077	0.00116592	0	-
CUST_6158_PI424980000	AAEL010291-RA	hypothetical protein AaeL_AAEL010291 [Aedes aegypti]	down	10.5688	0.00742981	0.0016285	0	-
CUST_11036_PI424980000	AAEL013577-RB	protein g12	down	10.7162	0.00496023	0.000857652	0	-
CUST_4239_PI424980000	AAEL010776-RA	zinc carboxypeptidase a 1	down	10.7422	0.00123008	4.93737e-05	5	C:extracellular space; P:digestion; P:proteolysis; F:metallocarboxypeptidase activity; F:zinc ion binding
CUST_1437_PI424980000	AAEL003397-RA	mitochondrial ribosomal protein l17	down	10.8279	0.00353393	0.000489694	5	P:mitotic spindle elongation; C:mitochondrial large ribosomal subunit; F:structural constituent of ribosome; C:cytosolic large ribosomal subunit; P:translation
CUST_3520_PI424980000	AAEL010431-RA	protein g12	down	11.2625	0.00411088	0.000631911	0	-
CUST_904_PI424980000	AAEL010195-RA	trypsin	down	12.2671	0.00660445	0.00136802	4	C:extracellular space; P:digestion; P:proteolysis; F:serine-type endopeptidase activity
CUST_927_PI424980000	AAEL013714-RA	trypsin 5g1 precursor	down	12.3794	0.00610887	0.0012024	4	C:extracellular space; P:digestion; P:proteolysis; F:serine-type endopeptidase activity
CUST_907_PI424980000	AAEL010203-RA	trypsin	down	13.1545	0.00692485	0.00147488	4	C:extracellular space; P:digestion; P:proteolysis; F:serine-type endopeptidase activity
CUST_13997_PI424980000	AAEL014218-RA	lipase 1 precursor	down	13.156	0.00106169	2.95674e-05	1	P:lipid metabolic process
CUST_5515_PI424980000	AAEL014068-RA	transmembrane and coiled-coil domains protein 1	down	13.2778	0.00119364	4.6381e-05	1	C:integral to membrane
CUST_7702_PI424980000	AAEL004425-RA	protein canopy 4	down	13.5891	0.00294113	0.000351828	0	-
CUST_8760_PI424980000	AAEL007641-RA	coiled-coil domain-containing protein 135	down	14.9341	0.0012204	4.82598e-05	0	-
CUST_8695_PI424980000	AAEL006449-RA	serine threonine-protein kinase 40	down	17.1043	0.000698851	8.14057e-06	3	P:protein amino acid phosphorylation; F:ATP binding; F:protein serine/threonine kinase activity
CUST_2466_PI424980000	AAEL012856-RA	hypothetical protein AaeL_AAEL012856 [Aedes aegypti]	down	19.0314	0.00935921	0.00231132	0	-
CUST_925_PI424980000	AAEL013712-RA	trypsin	down	20.8555	0.00262627	0.000286053	4	C:extracellular space; P:digestion; P:proteolysis; F:serine-type endopeptidase activity
CUST_14154_PI424980000	AAEL002194-RA	urate oxidase	down	27.8295	0.000622126	4.50101e-06	5	P:purine base metabolic process; C:peroxisome; P:oxidation reduction; P:allantoin biosynthetic process; F:urate oxidase activity
CUST_14155_PI424980000	AAEL002194-RB	urate oxidase	down	29.6085	0.000780153	1.16985e-05	5	P:purine base metabolic process; C:peroxisome; P:oxidation reduction; P:allantoin biosynthetic process; F:urate oxidase activity
