# Supplementary material for: Gene Amplification, ABC Transporters and Cytochrome P450s: Unraveling the Molecular Basis of Pyrethroid Resistance in the Dengue Vector, Aedes aegypti
Source: PLoS Negl Trop Dis. 2012 Jun 12;6(6):e1692. doi: 10.1371/journal.pntd.0001692 (PMC3373657; doi:10.1371/journal.pntd.0001692)
Supplement: Table S5 — Differential expression of genes determined in quantitative PCR experiments. Data analysis was performed according to the ΔΔCT method taking into account PCR efficiency [35] and normalized with two control genes 60S ribosomal protein L8 (AAEL000987) and the 40S ribosomal protein S7 (AAEL009496). Each experiment was analyzed separately. Results were expressed as mean transcription ratios ± SD (n = 3). (XLS) [file pntd.0001692.s005.xls]

## Sheet: Table S5 qPCR data
Gene	Primer Pair	Strain	Microarray Fold-change	Transcript fold-change	Transcript fold-St.DEV	Genomic fold-change	Genomic fold change -St.Dev
CYP6BB2	A	NO	1	1
		CAY	8.45298	0.986901	0.472222
		CUBA	7.06692	0.880028	0.0516501
	B	NO	1	1
		CAY	8.45298	-1.34	0.499366
		CUBA	7.06692	-1.02	0.19009
CYP9J19	-	NO	1	1		1
		CAY	7.3627	6.26861	0.332927	0.914683	0.30807
CYP9J26	A	NO	1	1		1
		CAY	5.68719	6.2708	0.659763	7.861	1.18003
		CUBA	4.86445	7.16933	0.239746	7.04599	0.958879
CYP9J26	B	NO	1	1		1
		CAY	5.68719	6.3146	0.852299	8.11026	1.16223
		CUBA	4.86445	7.66644	0.272947	6.51382	0.644139
CYP9J27	A	NO	1	1		1
		CAY	7.67443	5.62468	0.337714	0.777572	0.197716
		CUBA	6.79661	6.86842	0.289148	1.47561	0.455734
CYP9J27	B	NO	1	1		1
		CAY	7.67443	4.87218	0.759239	1.15601	0.285745
		CUBA	6.79661	5.89251	0.291274	1.90165	0.454318
CYP9J28	A	NO	1	1		1
		CAY	14.207	6.14996	0.59642	2.30608	0.208263
		CUBA	12.7878	7.09973	0.416891	3.06132	0.378452
CYP9J28	B	NO	1	1		1
		CAY	14.207	8.96753	2.43773	1.78641	0.203571
		CUBA	12.7878	9.05319	1.46953	2.1368	0.560401
ABC	A	NO	1	1		1
		CAY	2.19315	6.2911	0.266995	6.30632	0.500678
ABC	B	NO	1	1		1
		CAY	2.19315	7.02578	0.449298	7.26796	0.446085
